# Supplementary material for: Oviposition but Not Sex Allocation Is Associated with Transcriptomic Changes in Females of the Parasitoid Wasp Nasonia vitripennis
Source: G3 (Bethesda). 2015 Oct 27;5(12):2885–92. doi: 10.1534/g3.115.021220 (PMC4683659; doi:10.1534/g3.115.021220)
Supplement: Supporting Information [file supp_g3.115.021220_TableS1.xlsx]

## Sheet: Sheet1
Table S1 Mapping statistics for each of the 42 libraries sequenced.
Library ID	Host Treatment	Foundress number	Total Reads	Reads mapping Uniquely	%Reads mapped uniquely	%Duplicate Reads
1	No Host	1	26491936	25548780	96.4398	16.0643
2	Fresh Hosts	1	19400602	18700860	96.3932	9.8789
3	Prev. Parasitised	1	21057210	19910478	94.5542	15.2066
4	No Host	10	21605754	20827858	96.3996	12.5021
5	Fresh Hosts	10	26054496	25097038	96.3252	13.1699
6	Prev. Parasitised	10	23690000	22818280	96.3203	12.9445
7	No Host	1	31145660	29826662	95.7651	15.0811
8	Fresh Hosts	1	25574732	24525400	95.897	15.6951
9	Prev. Parasitised	1	25739852	24747796	96.1458	16.1782
10	No Host	10	23516172	22761916	96.7926	18.0128
11	Fresh Hosts	10	32171836	31093977	96.6497	16.1105
12	Prev. Parasitised	10	30075882	28727930	95.5182	21.039
13	No Host	1	24974008	24049840	96.2995	25.1881
14	Fresh Hosts	1	49108032	47221712	96.1588	33.0136
15	Prev. Parasitised	1	25849028	24849204	96.1321	14.4661
16	No Host	10	31156480	30049926	96.4484	12.0723
17	Fresh Hosts	10	29787692	28762346	96.5578	23.0224
18	Prev. Parasitised	10	33881684	32624384	96.2891	14.5116
19	No Host	1	48883970	46637670	95.4048	27.6585
20	Fresh Hosts	1	32247016	31019500	96.1934	16.9038
21	Prev. Parasitised	1	29706470	28638610	96.4053	19.6967
22	No Host	10	30847948	25496468	82.6521	49.107
23	Fresh Hosts	10	37076432	35673584	96.2163	15.0119
24	Prev. Parasitised	10	35625766	34305972	96.2954	19.7431
25	No Host	1	15995614	14430022	90.2124	22.7667
26	Fresh Hosts	1	37546034	36112412	96.1817	14.7298
27	Prev. Parasitised	1	33292782	31988076	96.0811	14.2428
28	No Host	10	31241196	29828284	95.4774	18.0634
29	Fresh Hosts	10	33133454	31888616	96.243	14.8262
30	Prev. Parasitised	10	27604392	26440246	95.7828	13.1367
31	No Host	1	19354250	18612150	96.1657	11.2983
32	Fresh Hosts	1	15129942	14501934	95.8492	10.9428
33	Prev. Parasitised	1	12034142	11528364	95.7971	10.5596
34	No Host	10	30630942	29258308	95.5188	27.893
35	Fresh Hosts	10	27699100	26669532	96.283	13.1243
36	Prev. Parasitised	10	35649668	34166634	95.84	14.89
37	No Host	1	36091938	34773960	96.3483	16.2625
38	Fresh Hosts	1	40371832	38726312	95.9241	21.7355
39	Prev. Parasitised	1	38648304	37193509	96.2358	16.1991
40	No Host	10	40749458	39195538	96.1866	14.4078
41	Fresh Hosts	10	51068986	49392264	96.7168	21.5106
42	Prev. Parasitised	10	54373140	52534084	96.6177	22.5588
