# Supplementary material for: Oviposition but Not Sex Allocation Is Associated with Transcriptomic Changes in Females of the Parasitoid Wasp Nasonia vitripennis
Source: G3 (Bethesda). 2015 Oct 27;5(12):2885–92. doi: 10.1534/g3.115.021220 (PMC4683659; doi:10.1534/g3.115.021220)
Supplement: Supporting Information [file supp_g3.115.021220_TableS2.xlsx]

## Sheet: Sheet1
Table S2 Differentially expressed genes associated with the main effect “host treatment”.
OGS2 ID	OGS2 description	Total read count across all treatment groups	Total (normalised) read count across all treatment groups	p-value	FDR
Nasvi2EG004256	heat shock protein 83. putative	1436909	1.33079e+06	0.0025	0.0267
Nasvi2EG003712	HEAT shock 70 kDa protein cognate 4	477208	439812	0	0.0004
Nasvi2EG018266	D-3-phosphoglycerate dehydrogenase	468521	431541	0	0
Nasvi2EG013831	cathepsin L. putative	338239	316828	0	0.0001
Nasvi2EG018994	phosphoenolpyruvate carboxykinase [GTP]	298565	265804	0	0
Nasvi2EG000249	disulfide-isomerase. protein	278689	255728	0.0013	0.0159
Nasvi2EG014565	Unknown	267623	247984	0.0027	0.0285
Nasvi2EG011426	Trypsin-1	222696	206947	0	0
Nasvi2EG014261	Actin. cytoplasmic 1	218490	196083	0.0027	0.0285
Nasvi2EG002768	multifunctional protein ADE2	172165	157351	0.0004	0.0062
Nasvi2EG004860	Unknown	161930	152181	0.0001	0.0021
Nasvi2EG013799	6-phosphogluconate dehydrogenase. decarboxylating	156697	144250	0.0026	0.0279
Nasvi2EG010956	dnaJ homolog subfamily A member 1	155556	142951	0.0049	0.0455
Nasvi2EG006004	Unknown	145692	133504	0	0
Nasvi2EG024534	heat shock protein cognate 5	144660	132479	0	0
Nasvi2EG001276	Cytochrome P450 9e2	135388	128635	0	0
Nasvi2EG006840	Nuclear protein 1	135285	128043	0	0
Nasvi2EG015454	Unknown	128852	123175	0	0.0003
Nasvi2EG003208	Ubiquitin carrier protein	128379	120639	0.0044	0.0419
Nasvi2EG010293	Trypsin-1	128055	120043	0.0009	0.0116
Nasvi2EG011806	Trypsin-1	124616	115289	0	0.0002
Nasvi2EG006008	Ankyrin 2.3/unc44 (Fragment)	121878	114435	0	0
Nasvi2EG002346	HEAT shock 70 kDa protein cognate 4	120460	113846	0	0
Nasvi2EG002769	amidophosphoribosyltransferase. putative	119689	113669	0.0016	0.0193
Nasvi2EG009955	translocon-associated protein subunit alpha. putative	118933	109363	0	0.0001
Nasvi2EG009089	Cyclin-A1	112267	103924	0.0035	0.035
Nasvi2EG004595	myophilin	111596	103855	0.0002	0.0035
Nasvi2EG013069	Chemosensory protein	111152	102977	0.0053	0.0486
Nasvi2EG014611	Elongation of very long chain fatty acids protein 1	100983	93586.4	0.0025	0.0271
Nasvi2EG004323	G2/mitotic-specific cyclin-B	94905	88929.7	0.0028	0.0293
Nasvi2EG000088	Unknown	85294	80791.2	0	0
Nasvi2EG003432	Unknown	84902	78674.8	0.0026	0.0276
Nasvi2EG010694	elongation of very long chain fatty acids protein 4. putative	84011	78100.6	0.005	0.0463
Nasvi2EG005085	Short-chain dehydrogenase/reductase family 16C member 6	83799	76134.6	0	0.0008
Nasvi2EG019692	Lipase 3	82514	75508.7	0	0
Nasvi2EG012601	Gamma-aminobutyric acid receptor-associated protein	80614	74393.9	0.0018	0.0211
Nasvi2EG009662	Unknown	79759	74232.9	0	0.0002
Nasvi2EG002639	ornithine decarboxylase. putative	79088	73881.7	0.0006	0.0091
Nasvi2EG001275	Unknown	77634	71982.1	0	0
Nasvi2EG013868	Unknown	76677	70656.9	0.0014	0.017
Nasvi2EG030687	Peroxisomal acyl-Coenzyme A oxidase 1	75679	70639	0	0
Nasvi2EG008223	Cytochrome c-2	75654	70040.3	0	0.0002
Nasvi2EG002168	Fatty acid synthase	73201	67820.4	0.0009	0.0125
Nasvi2EG010018	Unknown	70585	67162.5	0.0045	0.0426
Nasvi2EG009513	Unknown	70576	66407.7	0.0008	0.0114
Nasvi2EG018119	elongation of very long chain fatty acids protein AAEL008004. putative	70201	65282.3	0	0
Nasvi2EG009035	Unknown	69728	63458.4	0	0
Nasvi2EG009667	Pacifastin light chain	69203	63133.8	0	0
Nasvi2EG015449	Unknown	64454	60362.5	0	0.0001
Nasvi2EG004868	6-phosphofructo-2-kinase/fructose-2.6-biphosphatase	63926	58701.2	0.0004	0.0059
Nasvi2EG012873	Unknown	63380	57912	0	0
Nasvi2EG007759	Sugar transporter ERD6 6. putative	63376	57791.3	0	0
Nasvi2EG015670	Glucose dehydrogenase	63244	57650.3	0	0
Nasvi2EG012641	lipoyltransferase 1. mitochondrial. putative	61053	56158.7	0	0.0003
Nasvi2EG011236	adenylosuccinate synthetase. putative	60218	55517.4	0.0001	0.0016
Nasvi2EG003337	2-oxoglutarate and iron-dependent oxygenase domain-containing protein 1. putative	59305	55185.6	0.0023	0.0253
Nasvi2EG018636	Unknown	58874	54673	0	0
Nasvi2EG015692	Fatty acyl-CoA reductase 1	58771	54572.3	0	0
Nasvi2EG007048	cystathionine gamma-lyase. putative	57913	54059.1	0	0
Nasvi2EG002376	Zinc finger protein 845	57546	53366.7	0.0003	0.0043
Nasvi2EG009663	Pacifastin light chain	57232	52356	0	0
Nasvi2EG000856	purity of essence protein	57140	51799.3	0.0021	0.0233
Nasvi2EG002024	Uncharacterized family 31 glucosidase KIAA1161	55022	50932.1	0	0
Nasvi2EG004583	phosphatidylinositol transfer protein alpha isoform	54778	50883.9	0.0019	0.022
Nasvi2EG011405	translocon-associated protein subunit gamma	54451	49542.8	0.0001	0.0015
Nasvi2EG019954	Unknown	53534	49144.8	0.0016	0.019
Nasvi2EG003930	Unknown	53312	48479.5	0.0036	0.0356
Nasvi2EG012308	Epididymal secretory protein E1	51484	48234.9	0.0028	0.0292
Nasvi2EG001312	Gamma-interferon-inducible lysosomal thiol reductase	51220	47524.2	0	0
Nasvi2EG030445	inosine-5'-monophosphate dehydrogenase	49749	46279.7	0.0018	0.0211
Nasvi2EG010926	stress-associated endoplasmic reticulum protein 2. putative	49423	45808.4	0.0004	0.0062
Nasvi2EG000216	purine nucleoside phosphorylase	49341	45404.9	0	0.0005
Nasvi2EG007633	synaptic vesicle glycoprotein 2B. putative	49241	45336.5	0	0
Nasvi2EG006775	Ankyrin 2.3/unc44	48332	44344.6	0.0012	0.0148
Nasvi2EG012625	Unknown	46994	44002.4	0.0014	0.0171
Nasvi2EG005977	Activator of 90 kDa heat shock protein ATPase protein 1. putative	46987	43228.1	0.0014	0.0168
Nasvi2EG005127	Unknown	46464	42379.5	0	0.0006
Nasvi2EG016534	acyl-CoA synthetase short-chain family member 3. mitochondrial. putative	46401	42262	0	0
Nasvi2EG011602	GI10787	46271	41900.6	0	0
Nasvi2EG004026	phosphoserine phosphatase	45414	41884.8	0	0
Nasvi2EG007551	Thiol-specific monooxygenase	45237	41884.7	0	0
Nasvi2EG006957	homogentisate 1.2-dioxygenase	44604	41454	0	0
Nasvi2EG016180	Unknown	44513	41353.2	0	0.001
Nasvi2EG000110	phosphatase 1D protein	44407	41149	0	0.0006
Nasvi2EG011777	Unknown	44332	40429.5	0.0006	0.0082
Nasvi2EG009869	Chymotrypsin-1	43939	40189.7	0	0
Nasvi2EG036944	adenylosuccinate lyase. putative	43835	39979.7	0.0008	0.0108
Nasvi2EG010628	alanine--glyoxylate aminotransferase 2. putative	43656	39888.7	0	0
Nasvi2EG023174	henna protein. putative	43621	39864.8	0	0
Nasvi2EG020496	Lipase	43571	39592.2	0	0
Nasvi2EG012745	Cytochrome P450 6BD6	43039	39547.4	0	0
Nasvi2EG000121	Myb-binding protein 1A	42928	39478.9	0	0
Nasvi2EG006243	Gamma-glutamyltranspeptidase	42748	39453.1	0	0
Nasvi2EG004155	inositol oxygenase. putative	42565	39348.5	0	0
Nasvi2EG005465	Unknown	41907	39190.4	0	0
Nasvi2EG014042	g2/mitotic-specific cyclin-B3	41886	38377.1	0	0
Nasvi2EG010665	Alpha-amylase 1	41350	38201.5	0.0018	0.0206
Nasvi2EG002593	tyrosine aminotransferase. putative	40584	37954.5	0	0
Nasvi2EG012325	Carboxypeptidase N subunit	40414	37700.8	0	0
Nasvi2EG002048	Unknown	40236	37099.1	0.0001	0.0011
Nasvi2EG000415	Translocation-associated membrane protein 1 1. putative	39670	36672.8	0	0
Nasvi2EG018564	Inorganic phosphate cotransporter	38333	35704.6	0.0002	0.0028
Nasvi2EG006337	Trypsin-1	37305	35080.5	0	0
Nasvi2EG004963	rac GTPase-activating protein 1. putative	37178	34859	0.0046	0.0437
Nasvi2EG011116	Unknown	36409	34401.7	0.0001	0.0025
Nasvi2EG003957	KIAA0664 homolog protein	36366	33692.2	0.0001	0.0022
Nasvi2EG002344	HEAT shock 70 kDa protein cognate 4	36189	33439.5	0	0
Nasvi2EG019007	Unknown (Fragment)	35874	33390.8	0.0043	0.0412
Nasvi2EG007166	Serine Protease	35582	32975.2	0.0002	0.0037
Nasvi2EG012210	Kynurenine/alpha-aminoadipate aminotransferase mitochondrial	35457	32805.5	0	0
Nasvi2EG012490	Unknown	35098	32788.4	0	0
Nasvi2EG001316	ATP-binding cassette sub-family D member 2	35018	32715.6	0	0
Nasvi2EG009915	Mitochondrial import receptor subunit TOM70	34644	32586.6	0.0047	0.0439
Nasvi2EG005294	borealin	33831	31778.5	0.0005	0.0069
Nasvi2EG013444	Myotubularin-related protein 3	33637	31328.8	0.0034	0.0341
Nasvi2EG009648	Unknown	33384	31017.8	0	0.0005
Nasvi2EG001485	Unknown	33128	30779	0.0003	0.0042
Nasvi2EG018116	elongation of very long chain fatty acids protein AAEL008004. putative	32739	29729.6	0	0
Nasvi2EG004025	Ubiquitin conjugation factor E4 A	32367	29548.5	0	0
Nasvi2EG004993	roadkill protein. putative	31516	29360.5	0.0001	0.0022
Nasvi2EG026029	RRP5 . protein	31182	29216.2	0.0002	0.003
Nasvi2EG007110	GJ19213	31166	29065	0.0006	0.0085
Nasvi2EG015585	Telomere-associated protein RIF1	30895	28903.4	0.0011	0.014
Nasvi2EG009087	Lipase 3	30749	28828.7	0	0
Nasvi2EG009677	hrp65 protein	30714	28556.4	0.0011	0.0137
Nasvi2EG010690	Ubiquitin conjugation factor E4 B	30566	28301.2	0.0015	0.0181
Nasvi2EG009371	tricarboxylate transport protein	30382	28206.8	0.0004	0.0066
Nasvi2EG016466	Unknown	30290	27522.7	0	0
Nasvi2EG008686	Pre-B-cell leukemia transcription factor 2	29342	27382.5	0	0
Nasvi2EG001684	Heparanase	29232	27364.6	0.0023	0.0255
Nasvi2EG001482	Unknown	29101	27010.2	0.0037	0.0366
Nasvi2EG014425	Unknown	28959	26859.1	0.0017	0.0197
Nasvi2EG008076	large neutral amino acids transporter small subunit 2. putative	28832	26729.6	0.0011	0.014
Nasvi2EG016552	Unknown	28397	26232.5	0	0.0001
Nasvi2EG022096	Unknown	28273	26103.9	0.0001	0.0012
Nasvi2EG000855	aquaporin AQPAn.G. putative	27899	25700.1	0	0
Nasvi2EG012364	kinesin 6A	27768	25699	0.0001	0.0014
Nasvi2EG010463	Unknown	27381	25589.8	0	0
Nasvi2EG001710	Ankyrin 2.3/unc44	27338	25141.9	0	0.001
Nasvi2EG019893	Dehydrogenase/reductase SDR family member on chromosome X	27264	25077.9	0.0002	0.003
Nasvi2EG001604	DNA primase large subunit	27060	25025.2	0	0
Nasvi2EG012168	Unknown	26843	24917.5	0.0055	0.0496
Nasvi2EG008950	laminin subunit beta-1	26771	24817.4	0	0.0008
Nasvi2EG006972	Cytochrome P450	26636	24708.2	0.0029	0.03
Nasvi2EG009634	transmembrane protein 53. putative	26608	24579.7	0.0008	0.0112
Nasvi2EG014135	transport protein Sec61 subunit alpha. protein	26474	24574.4	0	0
Nasvi2EG009781	15-hydroxyprostaglandin dehydrogenase	26412	24361.5	0.004	0.0393
Nasvi2EG009433	spondin-1	26079	24335.6	0.0001	0.0019
Nasvi2EG006411	Polyadenylate-binding protein-interacting protein 2	25974	24029	0.0018	0.0213
Nasvi2EG008590	High affinity cAMP-specific and IBMX-insensitive 3'.5'-cyclic phosphodiesterase 8A	25758	23982.2	0.0006	0.009
Nasvi2EG002331	Cytochrome P450 9e2	25563	23910.8	0.0003	0.0052
Nasvi2EG009732	CTP synthase. putative	25420	23492.8	0.0002	0.0034
Nasvi2EG005095	DnaJ protein subfamily C member 1. putative	25388	23422.6	0.003	0.031
Nasvi2EG002592	Collagen alpha-1 chain	25301	23119.2	0	0
Nasvi2EG010613	Unknown	25056	23111.1	0.0001	0.0011
Nasvi2EG017050	low-density lipoprotein receptor-related protein 2. putative	24922	22845.6	0.0017	0.0198
Nasvi2EG011340	Scavenger receptor class B member 1	24777	22633.2	0	0
Nasvi2EG006502	ATP-binding cassette sub-family A member 1	24690	22594.9	0	0
Nasvi2EG022272	KLHL18	24139	22569.3	0.0039	0.0385
Nasvi2EG012632	Unknown	24052	22451.8	0	0
Nasvi2EG012342	Glutamate-rich WD repeat-containing protein 1	24020	22285.3	0.0016	0.0194
Nasvi2EG002181	Ankyrin repeat and LEM domain-containing protein	23867	22212.1	0.0006	0.0082
Nasvi2EG005281	Unknown	23618	22161.8	0	0.0002
Nasvi2EG011080	Unknown	23603	21687.1	0	0.0002
Nasvi2EG005668	Unknown	23591	21637.9	0	0
Nasvi2EG005065	Activating transcription factor of chaperone	23580	21545.9	0.0029	0.0299
Nasvi2EG014347	plastin-3	23477	21526.5	0.0016	0.0194
Nasvi2EG018104	elongation of very long chain fatty acids protein 4. putative	23229	21370.9	0.0034	0.0344
Nasvi2EG021430	cyclin-G2	22977	21234.5	0	0.0009
Nasvi2EG014319	Ankyrin repeat domain-containing protein 40	22860	21219.7	0.0003	0.0051
Nasvi2EG020493	Unknown	22826	20751.9	0	0
Nasvi2EG006668	RRP12 protein. putative	22287	20637	0.0009	0.0123
Nasvi2EG013950	Unknown	22043	20316.6	0	0.0006
Nasvi2EG009632	Histone-lysine N-methyltransferase Suv4-20	21975	20245.3	0.0049	0.0455
Nasvi2EG010306	cell division cycle protein 123 homolog	21935	20241.7	0.0004	0.0057
Nasvi2EG013954	Ankyrin 2.3/unc44	21810	19878.6	0	0
Nasvi2EG001307	transcriptional activator protein Pur-alpha. putative	21653	19833.8	0.0028	0.0293
Nasvi2EG002548	Patched domain-containing protein 3	21494	19658.9	0	0
Nasvi2EG006005	Unknown	21399	19629.2	0	0
Nasvi2EG009218	Peroxidase	21099	19584.8	0	0
Nasvi2EG004502	Unknown	21053	19423.7	0	0.0001
Nasvi2EG009772	pancreatic triacylglycerol lipase. putative	20760	19398.1	0	0.0003
Nasvi2EG001866	Unknown	20488	19150.6	0	0
Nasvi2EG000724	Testicular acid phosphatase protein	20450	19048.6	0	0.0009
Nasvi2EG028731	TE:Endonuclease/Reverse transcriptase	20354	18694.9	0.0002	0.0037
Nasvi2EG013961	serine/threonine-protein kinase 6	20304	18616.5	0.0018	0.0207
Nasvi2EG008497	Unknown	20222	18570.5	0	0.0003
Nasvi2EG007400	Kynurenine/alpha-aminoadipate aminotransferase mitochondrial	20153	18484.9	0	0
Nasvi2EG008864	yellow protein	19849	18344.2	0	0.0001
Nasvi2EG003664	Zinc finger protein	19746	18280.8	0.0001	0.0019
Nasvi2EG000051	Unknown	19685	18174.6	0.0021	0.0234
Nasvi2EG012066	phosphoglycolate phosphatase. putative	19670	18072.2	0	0
Nasvi2EG010916	WD repeat-containing protein 36. putative	19536	18059.4	0.0049	0.0453
Nasvi2EG015809	innexin inx1. putative	19413	17999.3	0.0001	0.0018
Nasvi2EG005755	Unknown	19277	17900.1	0	0
Nasvi2EG002253	erythroid differentiation-related factor 1. putative	19228	17743	0.0037	0.0369
Nasvi2EG014989	retinoid-inducible serine carboxypeptidase. putative	19029	17522.8	0	0.0007
Nasvi2EG016037	Uncharacterized protein FKSG24	18868	17356.9	0	0
Nasvi2EG016533	exosome complex exonuclease RRP44. putative	18647	17164.8	0	0
Nasvi2EG012868	Unknown	18388	17062.4	0.0042	0.0402
Nasvi2EG006336	Trypsin-1	18316	17020.9	0	0
Nasvi2EG022169	targeting protein for Xklp2-A	18305	16859.7	0.004	0.0387
Nasvi2EG005780	Venom allergen 3	17972	16744.4	0	0
Nasvi2EG011441	Cytochrome P450	17922	16724.8	0	0
Nasvi2EG014953	proton-coupled amino acid transporter 4	17894	16631.2	0.0006	0.009
Nasvi2EG008626	Unknown	17873	16510.3	0	0.0001
Nasvi2EG009934	Unknown	17604	16463.5	0.0006	0.0087
Nasvi2EG009530	Fatty acid synthase	17581	16315.5	0	0
Nasvi2EG020626	Ankyrin	17364	16299.5	0.0005	0.0078
Nasvi2EG037300	Cytochrome P450	17327	16286.4	0	0
Nasvi2EG001309	Unknown	17111	16244.8	0.0004	0.0059
Nasvi2EG005795	separin	17041	16243.2	0.0001	0.0011
Nasvi2EG001607	Condensin complex subunit 1	17003	15767.1	0.0029	0.03
Nasvi2EG013566	mesencephalic astrocyte-derived neurotrophic factor	16842	15735.5	0.0001	0.0023
Nasvi2EG003005	G-protein-coupled receptor Mth2	16827	15702.3	0.0011	0.0136
Nasvi2EG000057	Unknown	16761	15615	0	0
Nasvi2EG001579	Unknown	16693	15546.2	0	0
Nasvi2EG009451	UPF0670 protein CG4666. putative	16687	15339	0.0053	0.0485
Nasvi2EG010980	Doublesex female isoform	16562	15338.8	0	0
Nasvi2EG009661	Unknown	16543	15237.7	0	0.0004
Nasvi2EG021396	Major royal jelly protein 2	16466	15180.5	0	0
Nasvi2EG001169	jmjC domain-containing Histone demethylation protein 3B	16462	15178	0	0.0001
Nasvi2EG013936	max protein X-like. putative	16404	15164.2	0.0002	0.0029
Nasvi2EG006019	Endogenous Retrovirus A receptor	16403	15139.5	0.0004	0.0062
Nasvi2EG017550	Peptidyl-prolyl cis-trans isomerase FKBP14	16232	15116.8	0.0001	0.0012
Nasvi2EG000279	Unknown	16120	15049.9	0.0007	0.0093
Nasvi2EG009113	WD repeat domain phosphoinositide-interacting protein 4. putative	16046	15032.9	0.0009	0.0118
Nasvi2EG002045	ariadne-1 homolog protein	15997	14957.8	0	0
Nasvi2EG018103	Elongation of very long chain fatty acids protein	15958	14913.4	0	0
Nasvi2EG013964	Aubergine	15953	14891.1	0.0002	0.0035
Nasvi2EG003729	Unknown	15907	14859.2	0	0
Nasvi2EG008803	Zinc finger protein 551	15835	14808.7	0.0007	0.0097
Nasvi2EG006343	Venom serine carboxypeptidase	15790	14757.8	0.0002	0.0029
Nasvi2EG014273	Ankyrin 2.3/unc44	15726	14754.2	0	0
Nasvi2EG021021	Rho GTPase activating protein	15712	14710.1	0	0
Nasvi2EG020654	Unknown	15650	14544.1	0	0.0008
Nasvi2EG007282	Unknown	15619	14477.9	0.0034	0.0341
Nasvi2EG010307	Unknown	15576	14448.2	0.0003	0.0052
Nasvi2EG008479	hippocampus abundant transcript 1 protein. putative	15565	14408.8	0	0.0001
Nasvi2EG009363	Unknown	15528	14384.4	0.0006	0.0083
Nasvi2EG017570	Unknown	15511	14353.4	0.0013	0.0165
Nasvi2EG003818	abnormal spindle. protein	15377	14342.2	0.0022	0.0243
Nasvi2EG006484	serine/threonine-protein kinase NLK	15289	14270.7	0.0019	0.0216
Nasvi2EG008790	Multidrug resistance-associated protein 5	15220	14206.5	0	0
Nasvi2EG014877	Broad-complex core protein	15214	14087.9	0.0002	0.0027
Nasvi2EG002210	Charged multivesicular body protein 7	15060	13965.3	0.0016	0.0192
Nasvi2EG010807	mRNA cap guanine-N7 methyltransferase	14964	13949.3	0.0046	0.0435
Nasvi2EG003112	ATP-binding cassette sub-family G member 4	14864	13917.1	0.0022	0.025
Nasvi2EG010820	Inorganic phosphate cotransporter	14689	13900.4	0.0001	0.0025
Nasvi2EG006412	BCL2/adenovirus E1B 19 kDa protein-interacting protein 3. putative	14637	13659.3	0	0
Nasvi2EG010612	GF20376	14384	13615.9	0	0
Nasvi2EG002704	Unknown	14361	13450.9	0	0
Nasvi2EG002137	homocysteine-responsive endoplasmic reticulum-resident ubiquitin domain member 2 protein	14285	13261.9	0.0003	0.0045
Nasvi2EG021411	pyrimidine-specific ribonucleoside hydrolase rihA	14206	13249.9	0	0.0004
Nasvi2EG008142	Venom protein 8	14165	13139	0.0011	0.0142
Nasvi2EG024978	Vacuolar protein sorting-associated protein 13B	14148	13106.2	0.005	0.0463
Nasvi2EG010409	Unknown	14057	13014.2	0	0
Nasvi2EG010034	Speckle-type POZ protein. putative	14038	12951.1	0.0027	0.0287
Nasvi2EG011046	Retinal dehydrogenase 1	14000	12823.2	0.0009	0.0121
Nasvi2EG009992	Testicular acid phosphatase protein	13902	12780.7	0	0.0001
Nasvi2EG002885	ras GTP-binding protein RhoL-like. putative	13847	12778.3	0	0.0006
Nasvi2EG015551	Unknown	13820	12777.6	0	0
Nasvi2EG006663	Phosphatidylinositol-4-phosphate 5-kinase type-1 alpha	13815	12657.7	0.0012	0.0152
Nasvi2EG003403	proton-coupled amino acid transporter 4. putative	13642	12601.3	0	0
Nasvi2EG004816	Alkaline phosphatase 4	13604	12521.2	0	0
Nasvi2EG002504	Unknown	13548	12520.3	0.0008	0.0108
Nasvi2EG000163	Unknown	13527	12502.2	0.001	0.0129
Nasvi2EG008161	Unknown	13492	12500.8	0.0015	0.018
Nasvi2EG015866	Unknown	13317	12456	0.0009	0.0115
Nasvi2EG011218	Unknown	13308	12449.3	0	0.0009
Nasvi2EG033204	Unknown	13286	12435.3	0	0.0003
Nasvi2EG009430	Sugar transporter ERD6 6	13261	12422.8	0.0005	0.007
Nasvi2EG020554	Leucine-rich repeat-containing protein	13220	12347.5	0.0045	0.0426
Nasvi2EG013806	lachesin. putative	13213	12342.8	0.004	0.039
Nasvi2EG013061	TRAF-interacting protein	13188	12340.9	0.001	0.0136
Nasvi2EG006112	archease protein	13186	12333.2	0.0023	0.0258
Nasvi2EG008376	60A protein	13149	12229.9	0	0.0001
Nasvi2EG018263	Unknown	13143	12216.8	0	0
Nasvi2EG002753	Pleckstrin proteiny domain-containing family G member	13097	12090.7	0.0005	0.0073
Nasvi2EG006450	Serine protease easter	13077	12078.1	0.0004	0.0055
Nasvi2EG008973	Serine Protease easter	13071	12074.4	0.0004	0.0056
Nasvi2EG008144	lethal(2)essential for life protein. putative	12956	12044.1	0	0.0003
Nasvi2EG012316	Transcription factor kayak	12935	12031.6	0.0032	0.0328
Nasvi2EG014883	peptide transporter family 1. putative	12922	12018.2	0.0049	0.0456
Nasvi2EG003171	Ankyrin 2.3/unc44	12885	12015.9	0	0
Nasvi2EG007617	Synleurin	12845	12006.6	0	0
Nasvi2EG010170	Unknown	12787	11996.5	0.0022	0.0244
Nasvi2EG019497	TE:Tigger Transposable element-derived protein	12776	11974.5	0	0.0008
Nasvi2EG010507	ATP-dependent RNA helicase WM6. putative	12725	11945.7	0	0
Nasvi2EG012869	Fruitless female-specific-fru-F	12718	11932.1	0.001	0.0129
Nasvi2EG012492	Unknown	12667	11920.4	0	0.0006
Nasvi2EG009793	Unknown	12639	11834.7	0.0008	0.0113
Nasvi2EG016303	Cytochrome P450 6a2	12631	11833.6	0	0
Nasvi2EG021005	Methyltransferase protein 6	12625	11829.5	0	0
Nasvi2EG014068	Transcription factor AP-1	12613	11742.5	0.0006	0.0081
Nasvi2EG002167	Fatty acid synthase	12592	11690.1	0.0049	0.0455
Nasvi2EG014218	Major royal jelly protein	12587	11556.2	0	0
Nasvi2EG000550	lipopolysaccharide-induced tumor necrosis factor-alpha factor homolog	12563	11512.3	0	0
Nasvi2EG016019	Unknown	12486	11503.9	0	0
Nasvi2EG009607	roadkill protein. putative	12473	11476.4	0	0
Nasvi2EG004285	contactin. putative	12467	11464	0.0012	0.0154
Nasvi2EG008731	Unknown	12458	11463.2	0	0
Nasvi2EG011435	Cytochrome P450	12424	11454.7	0.0001	0.001
Nasvi2EG002599	aromatic-L-amino-acid decarboxylase	12419	11440.6	0	0
Nasvi2EG004342	Unknown	12099	11426.8	0	0.0003
Nasvi2EG012734	Unknown	12098	11341.5	0.0002	0.0038
Nasvi2EG018246	Vascular endothelial growth factor A precursor	12053	11338.8	0	0.0006
Nasvi2EG009518	Serine/threonine-protein kinase MRCK beta	11970	11308.1	0.0032	0.0324
Nasvi2EG018230	pygopus protein	11960	11291.2	0	0.0009
Nasvi2EG008811	Unknown	11926	11165.1	0.0006	0.0083
Nasvi2EG006068	Vacuolar fusion protein MON1 protein A. putative	11919	11128.8	0.0027	0.0285
Nasvi2EG002263	Hemolymph lipopolysaccharide-binding protein	11836	11124.7	0.0009	0.0116
Nasvi2EG019638	Cell division cycle-associated 7 protein	11813	11053.4	0.0027	0.029
Nasvi2EG020143	staphylococcal nuclease domain-containing protein 1	11775	11021.4	0	0
Nasvi2EG022279	Unknown	11756	10929.1	0.0021	0.0235
Nasvi2EG002428	bifunctional methylenetetrahydrofolate dehydrogenase/cyclohydrolase. mitochondrial	11706	10726.9	0	0
Nasvi2EG011909	ER lumen protein retaining receptor 3	11697	10720.8	0.0001	0.0011
Nasvi2EG002424	Zinc finger protein 90	11642	10675.7	0.0049	0.0456
Nasvi2EG000852	Aquaporin AQPAn.G	11545	10622.6	0	0
Nasvi2EG006339	FAM38A protein	11376	10622.3	0.0016	0.0193
Nasvi2EG003075	Unknown	11359	10619.9	0.0047	0.0444
Nasvi2EG020534	Unknown	11344	10607.3	0.0001	0.0022
Nasvi2EG004046	dual oxidase	11285	10512.9	0	0
Nasvi2EG011456	Unknown	11187	10445.2	0	0
Nasvi2EG002702	Ankyrin 2.3/unc44	11182	10428.7	0	0.0008
Nasvi2EG006648	ariadne-1 homolog protein	11157	10286.2	0	0.0001
Nasvi2EG006468	Ankyrin 2.3/unc44	11062	10282.3	0	0
Nasvi2EG011574	Fatty acyl-CoA reductase CG5065	11031	10275.1	0.0008	0.0113
Nasvi2EG001936	Unknown	10974	10257.5	0	0.0002
Nasvi2EG004723	TE:Gag-Pol protein	10942	10199.4	0.0054	0.0491
Nasvi2EG003378	UPF0544 protein C5orf45	10907	10171.5	0	0
Nasvi2EG020736	Ribonuclease Oy	10901	10153.7	0.0001	0.0022
Nasvi2EG012627	Unknown	10888	10099.8	0.0044	0.042
Nasvi2EG010419	facilitated trehalose transporter Tret1	10880	10064	0	0
Nasvi2EG021218	aurora borealis. protein	10762	10017.9	0.0045	0.0427
Nasvi2EG013273	hydroxymethylglutaryl-CoA synthase 1	10760	9997.18	0	0
Nasvi2EG002891	Uncharacterized methyltransferase WBSCR22	10750	9992.53	0.0019	0.0216
Nasvi2EG011252	Fatty acyl-CoA reductase 1	10745	9942.95	0	0.0004
Nasvi2EG001956	Unknown	10709	9927.71	0	0.0002
Nasvi2EG011440	Cytochrome P450	10657	9828.76	0	0
Nasvi2EG003282	Cell division control protein 6 protein. putative	10618	9815.62	0.0037	0.0368
Nasvi2EG002815	KIAA1524 protein	10457	9792.43	0.0024	0.0259
Nasvi2EG006348	lysosomal thioesterase PPT2 homolog	10435	9761.68	0.002	0.0225
Nasvi2EG000081	ATP-binding cassette sub-family G member 4	10423	9734.19	0	0.0001
Nasvi2EG009897	Unknown	10420	9731.77	0	0
Nasvi2EG005813	ACYPI009545 protein	10248	9701.99	0	0
Nasvi2EG002497	RPA-interacting protein	10219	9623.93	0.0021	0.0237
Nasvi2EG016039	Ras-related protein Rab-18	10215	9584.09	0.0029	0.03
Nasvi2EG014505	glutamyl-tRNA synthetase	10210	9450.11	0	0.0001
Nasvi2EG020749	Acyl-CoA desaturase	10093	9442.59	0	0
Nasvi2EG018265	Unknown	10048	9397.81	0.0005	0.0074
Nasvi2EG005931	Unknown	9982	9389.9	0.0027	0.0286
Nasvi2EG009559	Unknown	9974	9379.14	0.0051	0.0467
Nasvi2EG008143	lethal(2)essential for life protein. putative	9942	9361.08	0.0018	0.0213
Nasvi2EG004752	ovarian-specific serine/threonine-protein kinase Lok	9928	9274.54	0.0004	0.0062
Nasvi2EG000301	ankyrin-1. putative	9879	9214.71	0.001	0.0127
Nasvi2EG007086	endoplasmic reticulum mannosyl-oligosaccharide 1.2-alpha-mannosidase. putative	9876	9158.03	0.001	0.0133
Nasvi2EG001970	Transcriptional adapter 1 protein. putative	9852	9145.23	0.0011	0.0142
Nasvi2EG018216	Ribonuclease T2 family	9763	9113.61	0.0023	0.0251
Nasvi2EG006342	Unknown	9721	9079.9	0.0019	0.0221
Nasvi2EG025132	Scavenger receptor class B member 1	9717	9034.94	0	0
Nasvi2EG008106	Cytochrome P450 9e2	9714	9000.75	0	0.0009
Nasvi2EG020469	Unknown	9688	8995	0.0001	0.0022
Nasvi2EG014285	Endoribonuclease dcr-1	9652	8994.4	0	0
Nasvi2EG007809	Rho guanine nucleotide exchange factor 3	9578	8945.77	0.0033	0.0332
Nasvi2EG002616	dispatched protein 1 protein. putative	9570	8922.82	0	0.0008
Nasvi2EG031986	Neuronal PAS domain-containing protein	9520	8887.06	0.0025	0.0271
Nasvi2EG014813	Unknown	9519	8861.14	0.0055	0.0495
Nasvi2EG015819	Uncharacterized protein KIAA0564	9517	8850.81	0.0013	0.0164
Nasvi2EG015526	4-coumarate--CoA ligase 3	9474	8843.06	0.0002	0.0036
Nasvi2EG016334	Unknown	9447	8829.84	0	0
Nasvi2EG016467	Unknown	9416	8807.22	0.0016	0.0192
Nasvi2EG013241	Unknown	9408	8784.83	0	0
Nasvi2EG006018	riboflavin transporter 2-A. putative	9322	8753.8	0	0
Nasvi2EG007248	Tyrosine-protein phosphatase 69D	9319	8709.48	0.0045	0.0422
Nasvi2EG019465	Isochorismatase domain-containing protein 1	9309	8661.87	0.0005	0.0069
Nasvi2EG000877	KN motif and ankyrin repeat domain-containing protein	9288	8633.33	0.0017	0.0198
Nasvi2EG006595	Unknown	9287	8624.75	0.0031	0.0321
Nasvi2EG000170	Unknown	9284	8621.88	0.0008	0.011
Nasvi2EG012464	Unknown	9279	8621.62	0	0.0004
Nasvi2EG016421	acetylcholinesterase	9234	8603.45	0.0021	0.0233
Nasvi2EG000264	SHC SH2 domain-binding protein 1 homolog B. putative	9200	8574.6	0.0011	0.0141
Nasvi2EG013461	growth arrest-specific protein 2. putative	9130	8523.59	0.0036	0.0359
Nasvi2EG004912	Unknown	9122	8511	0.0003	0.0048
Nasvi2EG007167	Serine Protease	9057	8487.94	0.0001	0.0011
Nasvi2EG002001	1-O-acylceramide synthase	9056	8455.77	0	0.0003
Nasvi2EG010213	Unknown	9043	8403.43	0.0001	0.0019
Nasvi2EG008460	Beta-1.3-galactosyltransferase 1	9007	8368.86	0.002	0.0229
Nasvi2EG008495	Nuclear transcription factor Y subunit beta nuclear transcription factor Y subunit B NF-yb caat-box DNA-binding protein subunit B	8984	8345.85	0.0028	0.0292
Nasvi2EG005290	heat shock protein cognate 3	8967	8313.1	0	0
Nasvi2EG007340	Lysosomal acid lipase. putative	8943	8301.44	0	0
Nasvi2EG002796	Prostatic acid phosphatase	8934	8274.59	0	0
Nasvi2EG003682	1-acyl-sn-glycerol-3-phosphate acyltransferase alpha	8928	8261.87	0	0.0003
Nasvi2EG003450	n-acetyltransferase 15. putative	8922	8245.4	0.0002	0.0036
Nasvi2EG008896	inwardly rectifying potassium channel	8851	8195.25	0.0015	0.0177
Nasvi2EG000314	Iron/zinc purple acid phosphatase protein. putative	8850	8157.14	0.0034	0.0344
Nasvi2EG016170	Unknown	8804	8138.47	0	0
Nasvi2EG006658	Synaptic vesicle glycoprotein 2C	8733	8128.93	0	0
Nasvi2EG007663	congested trachea protein-like. putative	8680	8067.79	0.0055	0.0494
Nasvi2EG010393	Retinol dehydrogenase 12	8665	8061.51	0.0015	0.0179
Nasvi2EG007363	GMP reductase 2. putative	8660	8045.03	0	0
Nasvi2EG021196	Unknown	8479	8012.04	0	0.0001
Nasvi2EG013658	Unknown	8468	7988.5	0	0.0001
Nasvi2EG013330	Ankyrin	8449	7838.6	0.0005	0.007
Nasvi2EG002760	peptidyl-prolyl cis-trans isomerase 3-like. putative	8312	7823.11	0	0
Nasvi2EG008967	feline leukemia virus subgroup C receptor-related protein 2. putative	8292	7672.76	0.0008	0.0109
Nasvi2EG010322	Unknown	8262	7662.8	0	0
Nasvi2EG015812	innexin inx2	8248	7593.14	0.001	0.0135
Nasvi2EG008381	peptide methionine sulfoxide reductase	8229	7553.26	0	0
Nasvi2EG000434	C9orf140 protein protein. putative	8218	7548.39	0.0008	0.0106
Nasvi2EG003567	Unknown	8208	7521.97	0.0011	0.014
Nasvi2EG001363	O-mannosyltransferase 1 protein. putative	8191	7520.13	0.0002	0.0037
Nasvi2EG004343	Unknown	8161	7491.62	0.0007	0.0094
Nasvi2EG009431	Sugar transporter ERD6 6	8083	7482.33	0	0
Nasvi2EG013068	Unknown	8046	7478.37	0.0054	0.0493
Nasvi2EG013262	Unknown	8033	7478.34	0.0004	0.0066
Nasvi2EG001357	Carbohydrate sulfotransferase	8029	7472.59	0	0
Nasvi2EG022098	Aquaporin AQPcic	8020	7375.02	0.0002	0.0039
Nasvi2EG006517	polyamine-modulated factor 1	7957	7332.56	0.0001	0.0013
Nasvi2EG003939	Cytochrome b5-related protein	7944	7312.89	0.0007	0.0095
Nasvi2EG015646	Unknown	7927	7312.27	0	0
Nasvi2EG019606	UDP-glucuronosyltransferase 2C1	7864	7285.21	0.0001	0.0012
Nasvi2EG023140	Unknown	7797	7248.26	0.0001	0.0012
Nasvi2EG020497	Lipase	7790	7224.16	0	0
Nasvi2EG018117	Unknown	7773	7156.92	0	0.0001
Nasvi2EG004275	rRNA 2'-O-methyltransferase fibrillarin	7723	7112.52	0.0047	0.0438
Nasvi2EG008990	Histone H2B.3	7673	7091.85	0.0015	0.0186
Nasvi2EG006060	WD repeat-containing and planar cell polarity effector protein fritz	7665	7039.91	0	0.001
Nasvi2EG003202	Pumilio domain-containing protein C14orf21	7543	7007.56	0.0009	0.0116
Nasvi2EG011388	Unknown	7541	6996.73	0.0047	0.0443
Nasvi2EG011960	Calcium-dependent protein kinase 4	7528	6994.8	0	0
Nasvi2EG009166	acyl-CoA Delta(11) desaturase. putative	7466	6987.35	0	0
Nasvi2EG012758	phospholipase A1 member A. putative	7466	6928.16	0	0
Nasvi2EG013741	phosphatidate phosphatase	7389	6818.27	0.0001	0.0016
Nasvi2EG007615	Lipase 3	7373	6768.69	0	0.0002
Nasvi2EG007568	Esterase FE4	7368	6745.32	0	0
Nasvi2EG007076	Unknown	7262	6687.99	0.0002	0.0039
Nasvi2EG008779	Unknown	7154	6671.58	0.0028	0.0295
Nasvi2EG012941	dimethyladenosine transferase. putative	7149	6619.87	0.0051	0.0471
Nasvi2EG019470	Ankyrin	7137	6612.14	0.0054	0.049
Nasvi2EG017594	Ank2	7128	6596.5	0.0002	0.0035
Nasvi2EG019475	Unknown	7096	6558.95	0	0
Nasvi2EG015669	glucose dehydrogenase [acceptor]	7055	6534.66	0	0
Nasvi2EG003104	Ankyrin repeat domain protein	7037	6529.57	0.0001	0.0011
Nasvi2EG036227	Histone H3.3	7022	6513.52	0	0.0002
Nasvi2EG019913	Unknown	6999	6492.72	0	0.0006
Nasvi2EG008437	Unknown	6967	6490.47	0	0
Nasvi2EG017609	Glucosidase 2 subunit beta	6966	6438.53	0.0029	0.0302
Nasvi2EG014254	Ras-related protein Rab-39B	6951	6436.43	0.0003	0.0047
Nasvi2EG020499	Lipase	6925	6417.19	0	0
Nasvi2EG001981	serine/threonine-protein kinase 32B. putative	6899	6413.57	0.0012	0.015
Nasvi2EG020205	spinster homolog 1 protein. putative	6893	6352.15	0	0
Nasvi2EG006413	Unknown	6883	6342	0	0
Nasvi2EG004041	transcription elongation factor SPT4	6879	6327.32	0.005	0.0464
Nasvi2EG008475	Low-density lipoprotein receptor-related protein	6875	6305.32	0	0
Nasvi2EG013776	Unknown	6828	6298.15	0	0
Nasvi2EG004024	Unknown	6781	6269.6	0.0029	0.03
Nasvi2EG004045	Dual oxidase maturation factor 1	6751	6252.82	0	0
Nasvi2EG016145	Unknown	6748	6249.43	0.0032	0.0325
Nasvi2EG009277	Unknown	6719	6241.88	0	0
Nasvi2EG011291	Laminin subunit alpha-1	6681	6233.6	0	0
Nasvi2EG012847	Unknown	6669	6233.47	0.0001	0.002
Nasvi2EG006920	Arylsulfatase B	6655	6213.87	0.0024	0.0263
Nasvi2EG011776	Unknown	6647	6208.04	0	0.0003
Nasvi2EG012989	Transmembrane protease. serine 9	6632	6179.35	0	0
Nasvi2EG019480	Unknown	6625	6175.19	0	0.0004
Nasvi2EG004316	BTG3 protein	6613	6157.7	0	0.0009
Nasvi2EG018100	Cytochrome P450 9e2 (Fragment)	6588	6143.3	0.0001	0.0016
Nasvi2EG003308	Zinc finger protein 691	6587	6136.07	0.0055	0.0496
Nasvi2EG008331	Apolipophorins	6582	6128.99	0	0.0002
Nasvi2EG004825	Embryonic polarity protein dorsal	6538	6115.87	0	0.0005
Nasvi2EG004438	Trafficking protein particle complex subunit 10	6518	6113.53	0.0023	0.0252
Nasvi2EG016671	Ubiquitin-FolD modifier-conjugating enzyme	6505	6076.48	0.0021	0.0235
Nasvi2EG011904	ER lumen protein retaining receptor	6488	6067.16	0	0
Nasvi2EG008770	Histone H2B.3	6475	6064.22	0.0001	0.0023
Nasvi2EG013360	cytochrome P450 6a13. putative	6450	5987.88	0.0001	0.0024
Nasvi2EG009328	Sodium-independent sulfate anion transporter	6423	5944.52	0	0
Nasvi2EG004785	Unknown	6411	5943.8	0.0033	0.0332
Nasvi2EG027376	Unknown	6381	5909.97	0.0001	0.0013
Nasvi2EG008987	G-patch domain-contaning protein	6376	5909.44	0.0013	0.016
Nasvi2EG019611	Laccase	6372	5902.31	0.0002	0.0034
Nasvi2EG010766	Sushi. von Willebrand factor type A. EGF and pentraxin domain-containing protein 1	6346	5884.64	0.0027	0.0285
Nasvi2EG006109	Circadian clock-controlled protein	6337	5827.92	0	0.0008
Nasvi2EG014130	Unknown	6316	5824.68	0.0035	0.0348
Nasvi2EG006769	Unknown	6316	5817.52	0	0
Nasvi2EG003004	G-protein-coupled receptor Mth 5. putative. putative	6316	5800.1	0.0001	0.0015
Nasvi2EG019463	Unknown	6273	5781.4	0	0
Nasvi2EG012740	Ankyrin 2.3/unc44	6261	5769.92	0	0.0003
Nasvi2EG020530	Unknown	6253	5750.2	0.0024	0.0263
Nasvi2EG014295	Unknown	6253	5738.63	0.0009	0.0119
Nasvi2EG016617	Unknown	6178	5732.77	0.0015	0.0179
Nasvi2EG012348	Unknown	6156	5716.51	0.0002	0.003
Nasvi2EG012455	Unknown	6141	5696.51	0.0016	0.0193
Nasvi2EG000503	E3 ubiquitin-protein ligase siah-1	6124	5696.01	0.005	0.0462
Nasvi2EG002353	Unknown	6114	5669.93	0.0003	0.0048
Nasvi2EG007763	Unknown	6114	5668.93	0	0
Nasvi2EG005987	Unknown	6102	5663.01	0.0007	0.0095
Nasvi2EG014071	Unknown	6074	5655.96	0	0
Nasvi2EG006512	ATP-binding cassette sub-family A member 1	6073	5648.13	0	0
Nasvi2EG006675	Cysteine and histidine-rich protein 1 protein. putative	6061	5646.72	0	0
Nasvi2EG003219	Nuclear distribution protein nudE 1-A. putative	6004	5634.56	0.0002	0.0038
Nasvi2EG004923	Unknown	5984	5603.6	0.0007	0.0103
Nasvi2EG008410	Unknown	5954	5597.9	0.0008	0.0115
Nasvi2EG010910	Pyrroline-5-carboxylate reductase	5926	5595.75	0	0
Nasvi2EG005950	Zinc finger protein DZIP1L	5923	5582.86	0.0036	0.0357
Nasvi2EG009382	Unknown	5921	5565.47	0.0031	0.032
Nasvi2EG000035	roadkill protein. putative	5866	5538.63	0.0028	0.0299
Nasvi2EG010483	yjeF N-terminal domain-containing protein GH12525	5843	5511.06	0.0039	0.0382
Nasvi2EG019695	SCY1 protein 2. putative	5843	5486.28	0.0044	0.0417
Nasvi2EG018532	Unknown	5823	5438.48	0	0
Nasvi2EG013821	uncharacterized protein GLEAN_07127	5796	5400.58	0.0012	0.0152
Nasvi2EG008489	Islet cell autoantigen	5778	5355.64	0.0014	0.0167
Nasvi2EG006932	sodium/potassium-transporting ATPase subunit beta-2. putative	5773	5309.7	0.0002	0.0031
Nasvi2EG018635	Neuronal growth regulator 1	5761	5307.46	0.0035	0.0352
Nasvi2EG005129	RNA (Guanine-9-)-methyltransferase domain-containing protein 2	5756	5291.82	0.0002	0.0032
Nasvi2EG014260	transmembrane protein 104 homolog	5752	5282.61	0	0.0006
Nasvi2EG011090	Homeobox protein Hox-A3	5747	5255.55	0.0029	0.0303
Nasvi2EG001974	Unknown	5723	5248.55	0.0039	0.0385
Nasvi2EG016061	Fatty acid synthase	5701	5240.54	0	0
Nasvi2EG005508	UDP-glucuronosyltransferase 2C1	5689	5238.57	0	0
Nasvi2EG010898	Unknown	5684	5233.93	0	0
Nasvi2EG013354	Nose resistant to fluoxetine protein	5676	5211.89	0	0
Nasvi2EG011720	Papilin (Fragment)	5643	5195.82	0.0001	0.0012
Nasvi2EG015024	Sugar transporter ERD6 4. putative	5578	5189.47	0	0.0003
Nasvi2EG026028	Unknown	5575	5167.21	0.0014	0.0171
Nasvi2EG008459	calcium-dependent secretion activator	5571	5157.86	0.0026	0.0278
Nasvi2EG000408	Unknown	5563	5157.3	0	0
Nasvi2EG013945	s-adenosylmethionine synthase. putative	5562	5133.55	0	0
Nasvi2EG005611	Unknown	5555	5121.26	0	0.0008
Nasvi2EG005817	Tudor domain-containing protein	5517	5116.91	0	0
Nasvi2EG004719	Glutamate receptor-interacting protein 1	5507	5073.79	0	0.0005
Nasvi2EG005493	alpha-tocopherol transfer protein. putative	5499	5067.75	0.0004	0.0054
Nasvi2EG004742	Unknown	5481	5027.16	0	0
Nasvi2EG016346	Unknown	5425	5026.92	0	0.0002
Nasvi2EG007101	High affinity cAMP-specific and IBMX-insensitive 3'.5'-cyclic phosphodiesterase 8A	5412	5023.61	0	0.0002
Nasvi2EG007237	Ankyrin repeat domain-containing protein	5403	5003.13	0.0046	0.0432
Nasvi2EG003489	trafficking protein particle complex subunit 4. putative	5387	4998.7	0.001	0.0127
Nasvi2EG005137	Testicular acid phosphatase protein	5375	4980.91	0	0.0001
Nasvi2EG008625	Unknown	5351	4976.31	0	0.0006
Nasvi2EG022223	UDP-N-acetylhexosamine pyrophosphorylase	5310	4963.88	0	0
Nasvi2EG010468	CCAAT/enhancer-binding protein	5306	4921.17	0	0
Nasvi2EG005830	Unknown	5290	4912.99	0	0.0001
Nasvi2EG003234	UPF0667 protein C1orf55	5278	4887.83	0.0021	0.0237
Nasvi2EG006108	Circadian clock-controlled protein	5262	4883.44	0.001	0.0129
Nasvi2EG018305	Gamma-glutamyl hydrolase A	5249	4878.98	0	0
Nasvi2EG011024	long-chain-fatty-acid--CoA ligase 3. putative	5188	4809.49	0	0
Nasvi2EG002637	Nucleolar pre-ribosomal-associated protein 1	5143	4809.05	0	0
Nasvi2EG001028	Unknown	5119	4795.87	0.0037	0.0365
Nasvi2EG007523	Vesicular glutamate transporter 2	5110	4770.09	0	0
Nasvi2EG003745	Broad-complex core protein	5103	4758.13	0	0.0008
Nasvi2EG005232	e3 ubiquitin-protein ligase MARCH3. putative	5078	4747.13	0	0
Nasvi2EG012454	Unknown	5048	4700.19	0.0003	0.0053
Nasvi2EG014966	High mobility group protein 2	5030	4668.16	0	0
Nasvi2EG023769	Fibroblast growth factor receptor 1	5023	4666.92	0.0001	0.0025
Nasvi2EG004246	HAUS augmin complex subunit	5022	4640.61	0.0039	0.0381
Nasvi2EG006822	Sn1-specific diacylglycerol lipase beta	5000	4634.58	0.0001	0.0011
Nasvi2EG017618	Integrin alpha-8	4979	4632.46	0.0004	0.0055
Nasvi2EG001120	Mrg15 protein. putative	4978	4561.14	0.0001	0.002
Nasvi2EG001578	Unknown	4961	4537.84	0	0
Nasvi2EG022716	Unknown	4935	4518.09	0.0055	0.0497
Nasvi2EG022831	Integrin beta-PS	4914	4514.48	0	0
Nasvi2EG014660	Unknown	4893	4509.48	0.0004	0.0067
Nasvi2EG020206	Unknown	4818	4494.4	0	0
Nasvi2EG003190	tubulin beta-3 chain. putative	4781	4481.39	0.0002	0.0027
Nasvi2EG004501	Unknown	4764	4479.36	0	0
Nasvi2EG000823	UNC93 protein MFSD11. putative	4760	4437.76	0.0003	0.0047
Nasvi2EG012499	post-GPI attachment to proteins factor 2. putative	4741	4429.06	0.0002	0.003
Nasvi2EG010364	Glucose dehydrogenase	4725	4420.8	0	0
Nasvi2EG036231	Histone H2B.3	4724	4409.78	0.0006	0.0083
Nasvi2EG007475	Mitochondrial carnitine/acylcarnitine carrier protein CACL	4683	4369.11	0	0
Nasvi2EG000667	Unknown	4672	4357.43	0.0046	0.0437
Nasvi2EG004849	Unknown	4648	4352.28	0.002	0.0227
Nasvi2EG010349	Glucose dehydrogenase [acceptor]	4626	4334.11	0	0
Nasvi2EG009078	acetyl-coenzyme A transporter 1. putative	4622	4279.21	0.0017	0.0203
Nasvi2EG005329	Toll. protein	4606	4266.48	0	0
Nasvi2EG002851	Unknown	4577	4245.91	0.0006	0.0089
Nasvi2EG012578	inorganic phosphate cotransporter. putative. putative	4557	4224.54	0	0
Nasvi2EG012393	Tubulin-specific chaperone cofactor E protein. putative	4550	4206.38	0	0
Nasvi2EG004553	Unknown	4543	4191.69	0.0002	0.0033
Nasvi2EG000559	clavesin-2. putative	4530	4180.14	0	0
Nasvi2EG006731	ribosomal protein S6 kinase beta-1. putative	4526	4177.01	0.0023	0.0252
Nasvi2EG008871	Unknown	4516	4174.27	0.0001	0.0013
Nasvi2EG008784	Histone demethylase UTX	4487	4160.96	0.0036	0.0357
Nasvi2EG000828	organic cation transporter protein. putative	4486	4159.02	0	0
Nasvi2EG004144	Unknown	4469	4156.59	0	0
Nasvi2EG004745	Histone H3.3	4414	4149.44	0.0004	0.0063
Nasvi2EG010655	Unknown	4411	4118.26	0	0
Nasvi2EG008861	hexosaminidase D. putative	4377	4100.23	0.0001	0.0014
Nasvi2EG008510	Unknown	4371	4082.15	0	0.0001
Nasvi2EG012072	arylsulfatase B	4312	4075.49	0	0
Nasvi2EG001488	Inhibitor of growth protein 3	4312	4047.18	0.0036	0.0355
Nasvi2EG009225	RAG1-activating protein 1 protein. putative	4306	4042.1	0	0
Nasvi2EG002365	Unknown	4295	4030.78	0.0001	0.0016
Nasvi2EG001183	Unknown	4269	4013.41	0	0.0002
Nasvi2EG015699	Sodium/potassium/calcium exchanger 3	4268	4006.83	0.0031	0.0321
Nasvi2EG014876	Unknown	4260	3991.78	0	0
Nasvi2EG006221	Unknown	4231	3981.88	0.0001	0.0011
Nasvi2EG002030	palmitoyltransferase ZDHHC24. putative	4224	3960.29	0.0008	0.0114
Nasvi2EG001222	Unknown	4222	3944.47	0	0.0005
Nasvi2EG000422	FAD-linked sulfhydryl oxidase ALR	4220	3925.5	0.0029	0.0303
Nasvi2EG003677	sarcoplasmic calcium-binding protein	4214	3924.37	0.0053	0.0484
Nasvi2EG010627	Vitellogenin	4189	3902.27	0	0
Nasvi2EG022735	Unknown	4182	3887.27	0	0.0002
Nasvi2EG018542	Unknown	4180	3870.27	0.005	0.0464
Nasvi2EG006457	HEAT repeat-containing protein 6	4180	3868.22	0.0014	0.0174
Nasvi2EG012887	Pancreatic triacylglycerol lipase	4179	3867.62	0	0
Nasvi2EG006823	RNA polymerase I-specific transcription initiation factor RRN3. putative	4157	3863.69	0.0012	0.0156
Nasvi2EG015887	Unknown	4127	3848.3	0.0001	0.0013
Nasvi2EG006990	Neural proliferation differentiation and control protein	4118	3843.87	0	0
Nasvi2EG001535	Serine/threonine-protein kinase SNF1 kinase 2	4113	3841.27	0.0032	0.0323
Nasvi2EG000419	virilizer protein	4111	3819.98	0.0004	0.0057
Nasvi2EG019619	Unknown	4086	3785.37	0.0044	0.0419
Nasvi2EG000809	Serine protease	4056	3781.83	0	0
Nasvi2EG000395	Unknown	4049	3764.86	0	0.0004
Nasvi2EG004678	Scavenger receptor class B member 1	4044	3762.06	0	0
Nasvi2EG007447	orexin receptor type 2	4043	3748.2	0.0043	0.0411
Nasvi2EG009807	Ribosomal RNA small subunit methyltransferase NEP1	4023	3744.23	0.0007	0.0094
Nasvi2EG004130	roadkill protein. putative	4022	3740.05	0	0
Nasvi2EG003757	Transmembrane and coiled-coil domain-containing protein 7	4006	3735.04	0	0
Nasvi2EG031767	TE:Retrovirus-related Pol Polyprotein from Transposon TNT 1-94	3983	3727.6	0.0002	0.0029
Nasvi2EG010877	Unknown	3966	3712.86	0.0016	0.0192
Nasvi2EG002205	Serine protease snake	3956	3679.63	0.0001	0.0011
Nasvi2EG012518	N-acetylglucosamine-6-phosphate deacetylase. putative	3928	3669.06	0.0042	0.0402
Nasvi2EG005251	rogdi protein	3927	3662.17	0.0024	0.0263
Nasvi2EG002336	hydroxyacid oxidase	3924	3658.26	0	0
Nasvi2EG005170	Leucine-rich repeat-containing protein 40	3922	3649.83	0.0002	0.004
Nasvi2EG007198	Laminin subunit gamma-1	3902	3611.57	0	0
Nasvi2EG003402	Unknown	3804	3607.32	0	0
Nasvi2EG010480	Acidic repeat-containing protein	3785	3539.94	0	0.0001
Nasvi2EG001027	Unknown	3780	3536.6	0	0
Nasvi2EG010876	Unknown	3735	3522.14	0	0.0008
Nasvi2EG013789	Unknown	3726	3508.45	0	0.0001
Nasvi2EG016074	3-chlorobenzoate-3.4-dioxygenase oxygenase subunit	3716	3500.61	0	0
Nasvi2EG023366	Unknown	3704	3489.9	0.0034	0.0343
Nasvi2EG004843	Unknown	3696	3372.35	0	0
Nasvi2EG005828	Unknown	3691	3368.46	0.0002	0.0036
Nasvi2EG008994	Histone H1	3688	3364.74	0.0002	0.0028
Nasvi2EG015854	Torso protein. putative	3686	3362.37	0	0.0001
Nasvi2EG006642	Poly(ADP-ribose) glycohydrolase	3673	3351.22	0.0024	0.0265
Nasvi2EG020586	Serine-type enodpeptidase	3641	3351.06	0	0
Nasvi2EG007128	Unknown	3616	3328.71	0.001	0.0129
Nasvi2EG014120	NUAK family SNF1 kinase 1 (Fragment). putative	3590	3295.9	0.0002	0.0027
Nasvi2EG011415	Unknown	3571	3291.49	0.0055	0.0497
Nasvi2EG012347	Unknown	3552	3283.06	0	0
Nasvi2EG012068	GABA-gated ion channel	3527	3270.63	0.0008	0.0112
Nasvi2EG004122	Unknown	3516	3268.68	0.0006	0.0084
Nasvi2EG016026	Sugar transporter ERD6	3487	3255.67	0	0
Nasvi2EG013313	Ankyrin 2.3/unc44	3478	3229.11	0	0.0007
Nasvi2EG021226	Transcription factor HES-4	3464	3228.17	0	0.0002
Nasvi2EG012300	Sodium/potassium-transporting ATPase subunit alpha	3413	3227.12	0.0001	0.0025
Nasvi2EG005327	E3 ubiquitin-protein ligase RNF14	3412	3208.36	0.0006	0.0084
Nasvi2EG012629	Unknown	3412	3174.35	0	0
Nasvi2EG003815	kelch protein 5. putative	3399	3172.02	0.0035	0.0349
Nasvi2EG001935	Unknown	3379	3157.1	0.0027	0.0286
Nasvi2EG036230	Histone H2A.J	3342	3155.85	0.0002	0.0037
Nasvi2EG007197	Rhythmically expressed gene 2 protein	3340	3110.69	0.0013	0.0159
Nasvi2EG016034	THAP domain-containing protein	3334	3104.59	0.0002	0.0038
Nasvi2EG003083	Unknown	3298	3087.25	0.0046	0.0437
Nasvi2EG016551	Unknown	3298	3085.33	0.0044	0.0419
Nasvi2EG022273	GTP-binding protein Rheb homolog	3292	3085.14	0.0012	0.0152
Nasvi2EG019586	Unknown	3290	3062.38	0.0004	0.0058
Nasvi2EG010515	Ornithine decarboxylase	3288	3056.55	0	0.0001
Nasvi2EG017052	Unknown	3286	3047.59	0.0025	0.0272
Nasvi2EG009696	Unknown	3273	3025.96	0.0023	0.0252
Nasvi2EG003588	Monocarboxylate transporter 3	3272	3020.66	0	0
Nasvi2EG012380	mothers against dpp. protein	3269	3017.39	0.0001	0.0025
Nasvi2EG009854	1-acyl-sn-glycerol-3-phosphate acyltransferase alpha	3261	3016.36	0.0003	0.0042
Nasvi2EG012463	Unknown	3254	3000.05	0.0013	0.0162
Nasvi2EG008968	Synaptic vesicle glycoprotein 2B	3224	2992.25	0	0
Nasvi2EG020209	Glucose dehydrogenase [acceptor]	3212	2987.91	0	0
Nasvi2EG007761	Sugar transporter ERD6 16. putative	3205	2980.35	0.0008	0.0106
Nasvi2EG009541	Citron Rho-interacting kinase	3202	2973.21	0.0013	0.0163
Nasvi2EG007608	Solute carrier organic anion transporter family member 2B1	3201	2964.97	0.0009	0.0117
Nasvi2EG011587	Unknown	3199	2959.09	0.0031	0.0322
Nasvi2EG012600	ammonium transporter 3	3198	2958.69	0.0017	0.0203
Nasvi2EG000586	Centrosomal protein of 152 kDa	3198	2953.55	0.0018	0.0211
Nasvi2EG007855	Sodium-coupled monocarboxylate transporter 1	3185	2950.93	0	0
Nasvi2EG004746	Histone H2A.J	3177	2942.13	0.0009	0.0119
Nasvi2EG012708	Tyramine beta hydroxylase	3173	2934.7	0.0024	0.026
Nasvi2EG002199	Transcription initiation factor TFIID subunit 9	3155	2934.42	0.0041	0.0398
Nasvi2EG015581	WD repeat-containing protein 79	3148	2931.36	0.0042	0.0409
Nasvi2EG013118	Chemosensory protein 12	3147	2930.36	0.0001	0.0018
Nasvi2EG012787	Centrosomal protein of 164 kDa	3143	2928.26	0.0032	0.0329
Nasvi2EG007434	Pancreatic triacylglycerol lipase	3143	2916.68	0	0
Nasvi2EG011442	Trypsin-1	3135	2909.53	0.0052	0.0476
Nasvi2EG010770	hairy protein	3131	2907.53	0	0.001
Nasvi2EG008011	Unknown	3128	2903.74	0	0
Nasvi2EG008924	Unknown	3123	2899.07	0	0.0001
Nasvi2EG002897	alan shepard. protein	3123	2894.72	0.0007	0.0095
Nasvi2EG010144	Unknown	3078	2893.47	0.0026	0.0283
Nasvi2EG013608	Coiled-coil domain-containing protein 111	3032	2840.79	0	0.0008
Nasvi2EG007453	Bone morphogenetic protein	3032	2838.26	0	0
Nasvi2EG001359	Unknown	3022	2816.11	0.0026	0.0278
Nasvi2EG011462	Multiple inositol polyphosphate phosphatase	3006	2805.72	0	0
Nasvi2EG023355	Organic cation transporter protein	2994	2790.67	0	0
Nasvi2EG009558	VAC14 homolog protein	2991	2783.52	0	0.0004
Nasvi2EG002296	Unknown	2980	2780.64	0.0017	0.0197
Nasvi2EG000399	Sensory neuron membrane protein 1	2972	2775.65	0.0055	0.0495
Nasvi2EG004944	glycerol-3-phosphate acyltransferase 4. putative	2970	2773.5	0.0002	0.0029
Nasvi2EG023066	Integrin alpha-PS4	2962	2741.17	0	0
Nasvi2EG012465	Unknown	2946	2705.68	0.0011	0.0141
Nasvi2EG008198	painting of fourth. protein	2915	2693.33	0	0.001
Nasvi2EG012954	Hairy/enhancer-of-split related with YRPW motif protein	2894	2685.48	0	0
Nasvi2EG001063	Unknown	2891	2685.35	0	0
Nasvi2EG012799	Unknown	2887	2677.74	0	0
Nasvi2EG021386	Luciferin 4-monooxygenase	2872	2676.91	0	0.0001
Nasvi2EG009005	Uncharacterized protein C16orf52 A	2856	2653.88	0.0001	0.0022
Nasvi2EG018245	TE:Transposase	2856	2648.29	0	0.0002
Nasvi2EG000001	Sugar transporter ERD6 4. putative	2855	2633.15	0	0.0001
Nasvi2EG006275	Unknown	2855	2626.1	0.0042	0.0409
Nasvi2EG006662	Synaptic vesicle glycoprotein 2B	2849	2610.64	0	0
Nasvi2EG016543	Unknown	2840	2610.13	0	0
Nasvi2EG006943	Unknown	2820	2603.99	0.0005	0.0071
Nasvi2EG006539	Unknown	2815	2601.3	0.0001	0.0019
Nasvi2EG004370	Cysteine-rich motor neuron 1 protein	2812	2588.94	0	0.0001
Nasvi2EG002271	Mushroom body large-type Kenyon cell-specific protein	2797	2584.44	0	0
Nasvi2EG003031	roadkill protein. putative	2781	2552.32	0	0
Nasvi2EG003589	Monocarboxylate transporter 12	2751	2544.36	0	0.0001
Nasvi2EG005384	calcium-binding mitochondrial carrier protein Aralar1	2750	2535.89	0.0008	0.0114
Nasvi2EG002308	Tyrosine-protein kinase Btk29A	2746	2533.53	0.0035	0.035
Nasvi2EG011664	Frataxin protein	2742	2524.7	0.0002	0.0038
Nasvi2EG012914	Basic fibroblast growth factor receptor 1	2732	2515.55	0	0.0002
Nasvi2EG008204	sentrin-specific protease 8. putative	2719	2515.44	0.0027	0.0286
Nasvi2EG011307	venom protease	2707	2511.12	0.0001	0.0013
Nasvi2EG016110	Carboxylesterase	2701	2506.96	0.001	0.0131
Nasvi2EG000112	Apyrase	2696	2489.44	0.0015	0.0181
Nasvi2EG015724	Unknown	2685	2473.34	0	0.001
Nasvi2EG024168	Phospholipase A2 1	2682	2469.62	0	0
Nasvi2EG013308	zinc finger protein 341. putative	2672	2463.64	0.0035	0.0349
Nasvi2EG032528	GLEAN_01062	2671	2462.73	0.0034	0.0346
Nasvi2EG013709	Gamma-glutamyltransferase 7	2663	2461.6	0.0004	0.0061
Nasvi2EG004722	Unknown	2659	2459.77	0.0027	0.0286
Nasvi2EG007243	scabrous protein	2653	2432.18	0.0025	0.0271
Nasvi2EG002361	Unknown	2647	2431.91	0.0018	0.0206
Nasvi2EG007900	Unknown	2645	2419.7	0.0002	0.0039
Nasvi2EG016118	Myosin light chain kinase	2643	2414.86	0.0044	0.0418
Nasvi2EG005396	44 kDa salivary lipase protein SP14. putative	2636	2414.18	0	0.0002
Nasvi2EG025794	scavenger receptor class B member 1	2633	2406.16	0.0013	0.0165
Nasvi2EG003883	Unknown	2629	2405.98	0	0
Nasvi2EG022821	Unknown	2618	2399.07	0	0
Nasvi2EG005959	Unknown	2616	2386.2	0	0
Nasvi2EG015698	Solute carrier family 35 member B1	2607	2386.11	0.0007	0.0095
Nasvi2EG004129	ephrin-B1	2605	2385.22	0.0053	0.0487
Nasvi2EG002602	LIM/homeobox protein Lhx3	2582	2375.8	0	0
Nasvi2EG003680	Unknown	2575	2375.74	0	0
Nasvi2EG000400	fasciclin-2	2571	2366.22	0	0
Nasvi2EG020624	CG42611.	2561	2355.35	0	0
Nasvi2EG011392	tctex1 domain-containing protein 2. putative	2553	2344.06	0.0004	0.0055
Nasvi2EG013770	Cytochrome P450 4C1	2553	2334.03	0.0003	0.0052
Nasvi2EG007593	Unknown	2552	2327.25	0.001	0.0129
Nasvi2EG013062	bestrophin-3	2541	2324.14	0.0015	0.0182
Nasvi2EG011745	zinc finger FYVE domain-containing protein 1. putative	2503	2321.61	0	0.0004
Nasvi2EG000414	Zinc finger protein 512B	2492	2315.73	0	0
Nasvi2EG001372	Peritrophic matrix protein	2489	2312.86	0	0
Nasvi2EG007307	Unknown	2481	2309.59	0.0012	0.0155
Nasvi2EG004811	Solute carrier family 41 member 1	2481	2306.16	0	0
Nasvi2EG020997	Unknown	2477	2306.13	0	0
Nasvi2EG005298	Toll. protein	2455	2293.8	0.0022	0.0244
Nasvi2EG000723	Testicular acid phosphatase protein	2451	2290.64	0	0
Nasvi2EG009031	Cadherin-23	2448	2287.71	0	0
Nasvi2EG000100	vanin protein 1	2447	2285.35	0	0
Nasvi2EG001029	Unknown	2433	2271.16	0	0.0001
Nasvi2EG007265	Unknown	2430	2259.14	0	0.0009
Nasvi2EG021412	Unknown	2416	2243.7	0	0.0002
Nasvi2EG007077	Unknown	2415	2241.27	0	0
Nasvi2EG008830	Unknown	2413	2237.14	0	0
Nasvi2EG004277	GTP cyclohydrolase 1	2412	2226.31	0	0
Nasvi2EG009346	kibra. protein	2408	2208.72	0	0
Nasvi2EG030938	Unknown	2395	2201.73	0	0.0005
Nasvi2EG011463	Multiple inositol polyphosphate phosphatase	2377	2194.86	0	0.0004
Nasvi2EG019659	Zinc finger protein 408	2375	2188.81	0.0029	0.0305
Nasvi2EG000641	AGAP003049-PA	2372	2188.09	0.0006	0.0084
Nasvi2EG001396	Unknown	2357	2185.42	0	0
Nasvi2EG004237	85 kDa calcium-independent phospholipase A2	2352	2183.36	0	0
Nasvi2EG006058	Metalloprotease	2346	2175.51	0	0.001
Nasvi2EG014235	Transmembrane protein C5orf28 protein. putative	2346	2169.12	0.0052	0.0477
Nasvi2EG019683	EF-hand calcium-binding domain-containing protein	2336	2165.27	0	0.0003
Nasvi2EG003659	Unknown	2326	2164.72	0	0.0001
Nasvi2EG002387	TBC1 domain family member 9	2314	2153.77	0.0003	0.0045
Nasvi2EG008772	Histone H1	2290	2152.24	0.0002	0.0039
Nasvi2EG015515	Ankyrin	2288	2147.03	0	0
Nasvi2EG006328	Unknown	2286	2146.34	0	0
Nasvi2EG012369	Unknown	2285	2122.43	0	0.0005
Nasvi2EG003622	Histone-lysine N-methyltransferase. H3 lysine-9 specific 5 (Fragment)	2276	2121.37	0.001	0.0133
Nasvi2EG010658	tRNA methyltransferase 112 homolog	2252	2096.2	0	0
Nasvi2EG014478	proto-oncogene C-Fos	2246	2083.55	0	0.0002
Nasvi2EG009524	Unknown	2243	2081.04	0	0.0005
Nasvi2EG008416	Unknown	2235	2069.69	0.0045	0.0426
Nasvi2EG008671	Histone H4	2234	2065.59	0.0003	0.005
Nasvi2EG009557	serine/threonine-protein kinase TBK1	2224	2037.5	0.0001	0.0014
Nasvi2EG010557	Diacylglycerol kinase theta	2222	2026.89	0.0026	0.0278
Nasvi2EG007341	Unknown	2199	2026.29	0	0
Nasvi2EG002158	Unknown	2190	2021.75	0.0029	0.0299
Nasvi2EG003009	Dystroglycan	2189	2019.72	0.0054	0.0488
Nasvi2EG002258	Cytochrome P450 4C1	2170	2011.83	0	0
Nasvi2EG006044	DET1 homolog	2160	2007.34	0.003	0.0314
Nasvi2EG011385	Unknown	2156	2006.58	0	0
Nasvi2EG000239	Unknown	2155	1995.99	0.0037	0.0362
Nasvi2EG010897	Ectonucleotide pyrophosphatase/phosphodiesterase family member 4	2151	1994.48	0	0.0008
Nasvi2EG004366	cysteine-rich motor neuron 1 protein. putative	2139	1990.29	0	0
Nasvi2EG012944	Histone H3	2120	1987.1	0.0048	0.0445
Nasvi2EG006375	nuclear hormone receptor HR3. putative	2115	1959.28	0.0001	0.0017
Nasvi2EG004824	Unknown	2111	1957.26	0	0
Nasvi2EG015696	Pacifastin light chain	2105	1948.48	0	0.0005
Nasvi2EG013543	IP08038p (Fragment)	2098	1940.11	0.0001	0.0011
Nasvi2EG001900	Unknown	2083	1932.64	0.0028	0.0297
Nasvi2EG015588	Serine proteinase stubble	2061	1911.84	0	0
Nasvi2EG004428	Unknown	2061	1891.14	0	0
Nasvi2EG012915	Unknown	2054	1885.35	0	0.0003
Nasvi2EG016111	Carboxylesterase	2053	1882.38	0.0006	0.0088
Nasvi2EG015085	Ankyrin 2.3/unc44	2050	1870.9	0	0
Nasvi2EG005462	Serine Protease nudel	2046	1862.22	0.0006	0.008
Nasvi2EG021415	pyrimidine-specific ribonucleoside hydrolase rihA	2030	1861.52	0.0044	0.0421
Nasvi2EG032928	Pancreatic triacylglycerol lipase	2029	1858.15	0	0
Nasvi2EG009555	Unknown	2024	1857.53	0.0002	0.0027
Nasvi2EG006366	histidine decarboxylase	2024	1852.87	0	0.0001
Nasvi2EG003164	Hemicentin-1	2019	1844.11	0.0041	0.0401
Nasvi2EG035550	vang protein 1-like. putative	1993	1841.08	0.0032	0.0328
Nasvi2EG013634	Unknown	1970	1841.04	0	0
Nasvi2EG023071	Serine Protease nudel	1963	1821.2	0.0001	0.002
Nasvi2EG010399	Unknown (Fragment)	1954	1820.46	0.0037	0.0362
Nasvi2EG033330	U3 small nucleolar RNA-associated protein 14 A	1953	1812.82	0.0005	0.0073
Nasvi2EG007616	Insulin growth factor-binding protein complex acid labile subunit	1949	1811.42	0	0.0003
Nasvi2EG014323	Major royal jelly protein 1	1943	1809.97	0	0.0003
Nasvi2EG006332	Carboxypeptidase B	1942	1803.38	0	0.0001
Nasvi2EG010626	vitellogenin	1939	1798.34	0	0
Nasvi2EG009144	UPF0614 protein C14orf102	1936	1797.46	0.0051	0.0469
Nasvi2EG028006	steroid receptor seven-up	1935	1792.96	0.0004	0.0066
Nasvi2EG009936	Laccase	1929	1785.01	0	0
Nasvi2EG036228	Histone H1	1905	1784.31	0	0.0005
Nasvi2EG020634	Harmonin	1905	1775.31	0	0.0002
Nasvi2EG003884	Unknown	1898	1770.12	0	0
Nasvi2EG006830	Inhibin beta chain	1882	1759.86	0	0
Nasvi2EG008989	Histone H2A.J	1878	1747.28	0.0001	0.0012
Nasvi2EG012250	Lipase 3	1875	1739.21	0	0.0003
Nasvi2EG005436	Serine protease P8	1865	1726.19	0.0002	0.0036
Nasvi2EG020748	LIX1 protein-like. putative	1842	1713.45	0	0
Nasvi2EG008669	Histone H2A.J	1832	1713.09	0	0.0002
Nasvi2EG012074	Uncharacterized protein C5orf4	1820	1709.83	0.0003	0.004
Nasvi2EG003934	Carbohydrate kinase	1812	1701.2	0.0003	0.0052
Nasvi2EG035716	Histone H2A.J	1810	1696.23	0.0044	0.0417
Nasvi2EG013078	Ejaculatory bulb-specific protein 3. putative	1796	1691.51	0.0004	0.0065
Nasvi2EG008978	Sodium-independent sulfate anion transporter	1796	1689.58	0.0006	0.0089
Nasvi2EG007235	RB1-inducible coiled-coil protein 1	1785	1684.83	0	0
Nasvi2EG013505	Unknow	1775	1683.77	0.0017	0.0202
Nasvi2EG000097	kynurenine--oxoglutarate transaminase 3. putative	1760	1680.99	0	0
Nasvi2EG020495	Unknown	1758	1674.51	0	0
Nasvi2EG004458	Ribonuclease P protein subunit p21 (Fragment)	1755	1661.56	0.0009	0.0118
Nasvi2EG014022	roadkill protein. putative	1752	1650.79	0.0014	0.0176
Nasvi2EG004735	Ankyrin 2.3/unc44 (Fragment)	1751	1647.66	0	0.0008
Nasvi2EG015509	Ankyrin	1748	1636.45	0	0
Nasvi2EG012154	methyltransferase KIAA1456	1748	1625.35	0.0002	0.0034
Nasvi2EG003711	Hexaprenyl pyrophosphate synthetase. putative	1740	1623.2	0.0006	0.0089
Nasvi2EG013777	Unknown	1739	1619.74	0	0
Nasvi2EG037091	gustatory receptor 2. sym:Gr2	1738	1611.53	0	0
Nasvi2EG008486	Uncharacterized protein C10orf118	1733	1602.35	0.0004	0.0062
Nasvi2EG029111	Enteropeptidase	1732	1601.51	0.0017	0.0197
Nasvi2EG009150	Unknown	1727	1594.85	0.0051	0.0472
Nasvi2EG018330	Cytochrome P450 6a2	1727	1591.95	0	0.0006
Nasvi2EG010657	Unknown	1727	1580.74	0.0025	0.0268
Nasvi2EG011504	Unknown	1710	1577.29	0.0008	0.0109
Nasvi2EG009658	Membrane metallo-endopeptidase 1. putative	1709	1572.5	0	0
Nasvi2EG010685	Acyl-CoA Delta(11) desaturase	1701	1572.14	0	0
Nasvi2EG008673	Histone H1	1695	1568.59	0	0.0003
Nasvi2EG002903	Adenosine receptor A2b	1687	1554.95	0	0.0002
Nasvi2EG036225	Histone H2A.J	1685	1551.58	0	0.0009
Nasvi2EG008789	Golgin-45	1678	1550.99	0.0001	0.0011
Nasvi2EG010896	Solute carrier family 22 member	1676	1546.65	0.002	0.0227
Nasvi2EG013381	beta-ureidopropionase. putative	1674	1544.38	0.0004	0.0054
Nasvi2EG005112	Unknown	1663	1541.71	0	0
Nasvi2EG009379	TM2 domain-containing protein almondex	1661	1536.14	0.0003	0.0044
Nasvi2EG005220	Unknown	1653	1535.92	0	0
Nasvi2EG003049	Microtubule-associated serine/threonine-protein kinase. putative	1629	1535.63	0.0019	0.0221
Nasvi2EG009167	Unknown	1626	1527.91	0	0
Nasvi2EG021413	pyrimidine-specific ribonucleoside hydrolase rihA	1626	1527.37	0	0
Nasvi2EG007786	Lipid storage droplets surface-binding protein 2	1625	1523.35	0.001	0.013
Nasvi2EG008040	CTL protein 2	1617	1521.42	0.0025	0.027
Nasvi2EG001131	Class B basic helix-loop-helix protein 8	1612	1519.72	0.0021	0.0235
Nasvi2EG015994	Unknown	1608	1499.14	0	0.0009
Nasvi2EG014906	kinesin 8	1591	1496.22	0.0016	0.0189
Nasvi2EG006742	Luciferin 4-monooxygenase	1586	1492.65	0.004	0.0386
Nasvi2EG006105	Unknown	1585	1485.02	0.0001	0.0018
Nasvi2EG001977	Solute carrier family 2. facilitated glucose transporter member 8	1585	1484.58	0	0
Nasvi2EG001180	Uncharacterized oxidoreductase dhs-27	1584	1480.21	0	0.0008
Nasvi2EG036205	Kinesin protein KIF14. putative	1581	1479.68	0.0012	0.0147
Nasvi2EG017597	Peptidyl-tRNA hydrolase PTRHD1	1578	1469.27	0.0002	0.0036
Nasvi2EG019603	tiptop protein	1573	1463.61	0.0046	0.0435
Nasvi2EG024984	mannose-P-dolichol utilization defect 1 protein homolog	1570	1447.75	0.0008	0.0105
Nasvi2EG002146	Flightin	1561	1443.92	0	0
Nasvi2EG023741	Ankyrin	1560	1442.26	0.0005	0.0068
Nasvi2EG004573	UDP-glucuronosyltransferase 1-8	1558	1442.17	0.001	0.0126
Nasvi2EG013616	semaphorin-5A	1553	1435.76	0.0011	0.0141
Nasvi2EG013236	Niemann-Pick C1 protein	1552	1435.33	0	0
Nasvi2EG021227	Unknown	1539	1430.17	0.002	0.0227
Nasvi2EG019479	Unknown	1532	1421.69	0	0
Nasvi2EG027277	Cytochrome P450 6a2	1531	1419.27	0	0
Nasvi2EG006875	Unknown	1525	1414.9	0.0001	0.0012
Nasvi2EG020439	Recombining binding protein suppressor of hairless	1525	1409.4	0.0003	0.0043
Nasvi2EG015618	Cytochrome P450 307A1	1519	1404.06	0	0
Nasvi2EG009474	Unknown	1518	1398.52	0	0
Nasvi2EG022822	Unknown	1516	1393.05	0	0.0007
Nasvi2EG016047	Pancreatic lipase-related protein 2	1513	1382.51	0	0.0005
Nasvi2EG001182	Transporter	1499	1382.39	0	0.0001
Nasvi2EG017613	atonal	1497	1381.45	0.0023	0.0254
Nasvi2EG018316	Unknown	1496	1380.46	0	0
Nasvi2EG000409	G-protein-coupled receptor moody	1495	1375.19	0.0001	0.0013
Nasvi2EG000425	arginase-1. putative	1490	1370.98	0.0006	0.008
Nasvi2EG033462	Unknown	1483	1370.89	0	0
Nasvi2EG006174	Uricase	1482	1367.8	0	0
Nasvi2EG001700	Zinc finger protein 280D	1476	1363.74	0.0044	0.0421
Nasvi2EG010262	Progestin and adipoQ receptor family member 3	1469	1358.44	0.0029	0.0305
Nasvi2EG010235	Unknown	1453	1353.36	0	0
Nasvi2EG034082	Unknown	1446	1343.87	0	0.0001
Nasvi2EG008647	Histone H2A.J	1444	1338.17	0	0.0001
Nasvi2EG014487	Zinc finger protein Xfin	1420	1322.43	0.0043	0.0414
Nasvi2EG005252	Unknown	1417	1312.63	0.0002	0.0035
Nasvi2EG016337	Unknown	1415	1308.26	0.0017	0.02
Nasvi2EG008646	Histone H2B.3	1411	1304.74	0.0017	0.0197
Nasvi2EG012382	ADP-dependent glucokinase	1397	1300.98	0.002	0.0225
Nasvi2EG003576	Ubiquitin associated and SH3 domain-containing protein B	1393	1297.27	0.0035	0.0349
Nasvi2EG010485	Zinc finger protein	1386	1284.26	0.0002	0.0035
Nasvi2EG011384	Unknown	1373	1284.01	0	0
Nasvi2EG012577	inorganic phosphate cotransporter. putative. putative	1358	1280.07	0	0
Nasvi2EG008059	Zinc finger protein 26	1331	1238.96	0.0005	0.0073
Nasvi2EG006884	abhydrolase domain-containing protein 3	1327	1231.6	0.0005	0.0073
Nasvi2EG024017	Unknown	1316	1223.15	0.0017	0.0203
Nasvi2EG016841	Laccase	1313	1222.61	0.0047	0.0442
Nasvi2EG007027	Unknown	1304	1220.47	0.0045	0.0427
Nasvi2EG005594	Unknown	1304	1218.63	0.0005	0.0068
Nasvi2EG012749	eyes absent homolog 4	1301	1207.71	0.0004	0.0056
Nasvi2EG015451	Unknown	1298	1199.15	0.0038	0.0375
Nasvi2EG033612	Histone H2A.J	1294	1198.43	0	0.0001
Nasvi2EG020546	Unknown	1272	1195.71	0.0013	0.0161
Nasvi2EG002880	LAP2 protein	1266	1185.61	0.0048	0.0449
Nasvi2EG000693	roadkill protein. putative	1263	1184.96	0.0003	0.0045
Nasvi2EG013635	Unknown	1260	1176.55	0	0.0001
Nasvi2EG003416	Unknown	1260	1175.62	0.0025	0.0269
Nasvi2EG005499	leucine-rich repeat-containing protein 47. putative	1255	1174.95	0.0016	0.0193
Nasvi2EG010762	Unknown	1251	1173.91	0	0
Nasvi2EG008644	Histone H4	1245	1173.42	0.0003	0.0047
Nasvi2EG032925	Unknown	1241	1170.19	0.0002	0.0029
Nasvi2EG002314	N-terminal asparagine amidohydrolase protein. putative	1239	1169.63	0	0
Nasvi2EG016531	Unknown	1232	1168.05	0	0
Nasvi2EG020537	Thiol-specific monooxygenase	1229	1151.3	0.0012	0.0152
Nasvi2EG009659	Unknown	1229	1143.66	0	0
Nasvi2EG008134	Hemicentin-2	1222	1136.69	0.0002	0.0034
Nasvi2EG014898	LA-related protein	1222	1132.53	0.0039	0.0384
Nasvi2EG006664	Unknown	1219	1125.37	0	0.0003
Nasvi2EG010801	Unknown	1218	1125.17	0.0017	0.0199
Nasvi2EG024616	Unknown	1217	1121.99	0.0014	0.0173
Nasvi2EG010622	Chymotrypsin-2	1213	1121.17	0	0
Nasvi2EG011544	TE:120.7 kDa protein in NOF-FB Transposable element	1209	1111.96	0	0.001
Nasvi2EG009285	Unknown	1206	1110.85	0.0007	0.0094
Nasvi2EG005976	cyclin-dependent kinase 20. putative	1199	1110.1	0	0
Nasvi2EG010287	Gonadal trypsin	1198	1108.26	0	0
Nasvi2EG037105	Cubilin (Fragment)	1197	1101.54	0	0.0001
Nasvi2EG010759	uncharacterized protein GLEAN_07981	1196	1101.3	0.0001	0.0014
Nasvi2EG002190	Unknown	1185	1100.09	0.0018	0.0207
Nasvi2EG000770	Histone H2B.3	1185	1099.68	0.0007	0.0095
Nasvi2EG005688	Unknown	1183	1099.65	0.0001	0.001
Nasvi2EG012774	jagged-1 protein	1179	1098.98	0	0.0001
Nasvi2EG002890	Diuretic hormone receptor	1176	1096	0	0.001
Nasvi2EG009041	Hemolymph lipopolysaccharide-binding protein	1175	1093.3	0	0
Nasvi2EG013407	cytochrome P450 305a1. putative	1175	1091.61	0.0002	0.003
Nasvi2EG024604	toll protein	1169	1084.01	0.0003	0.0043
Nasvi2EG009989	Venom acid phosphatase	1160	1074.58	0	0
Nasvi2EG011342	turtle. protein	1155	1061.95	0.0029	0.0301
Nasvi2EG007956	Unknown	1132	1061.17	0	0.0009
Nasvi2EG017703	Esterase FE4	1128	1048.31	0	0.0005
Nasvi2EG001223	Unknown	1121	1046.79	0.0008	0.0109
Nasvi2EG006333	lectizyme	1120	1027.15	0	0.0008
Nasvi2EG027009	Histone H4	1112	1024.72	0.0022	0.025
Nasvi2EG004628	Unknown	1107	1017.42	0.0001	0.0016
Nasvi2EG002256	Unknown	1105	1014.76	0	0
Nasvi2EG011919	v-type proton ATPase 116 kDa subunit a isoform 1	1103	1011.09	0.0005	0.0077
Nasvi2EG004650	phosphatidate phosphatase LPIN1	1095	1008.64	0.0001	0.0012
Nasvi2EG000822	Unknown	1094	1007.42	0.0035	0.0349
Nasvi2EG018215	Ribonuclease T2 family	1093	1002.95	0.0004	0.0064
Nasvi2EG008942	Exonuclease 3'-5' domain-containing protein 1. putative	1083	1002.12	0.0055	0.0495
Nasvi2EG007504	polypeptide N-acetylgalactosaminyltransferase 9. putative. putative	1074	1001.88	0.0002	0.0034
Nasvi2EG036962	Transmembrane protein 151B	1074	997.694	0.0019	0.0216
Nasvi2EG008136	Coiled-coil domain-containing protein 132	1069	997.505	0.0013	0.0161
Nasvi2EG012663	Retinaldehyde-binding protein 1 protein 2. putative	1067	988.143	0	0.0007
Nasvi2EG022898	Tyrosine 3-monooxygenase	1055	981.339	0.0002	0.0037
Nasvi2EG002961	Unknown	1050	975.925	0.0023	0.0258
Nasvi2EG020210	Unknown	1050	969.624	0	0
Nasvi2EG021010	phosphatase 1 regulatory subunit 12B. protein	1049	967.774	0	0
Nasvi2EG019537	Transient receptor potential channel pyrexia	1043	966.551	0	0
Nasvi2EG006508	Unknown	1035	960.167	0.0007	0.0095
Nasvi2EG007066	aryl hydrocarbon receptor nuclear translocator protein 1	1033	959.508	0.0001	0.0012
Nasvi2EG006633	e3 ubiquitin-protein ligase RNF13. putative	1026	954.626	0.0008	0.0114
Nasvi2EG015798	Unknown	1023	941.236	0.0015	0.0179
Nasvi2EG022914	IP08038p (Fragment)	1021	929.399	0	0.0001
Nasvi2EG011315	Unknown	1018	927.319	0	0.0008
Nasvi2EG002884	maelstrom . protein	1010	924.004	0.0003	0.0045
Nasvi2EG010461	Vesicle-associated membrane protein 4	1010	922.489	0.0023	0.0255
Nasvi2EG003849	Serine Protease	1006	915.797	0	0
Nasvi2EG011140	Neurexin I	1002	914.497	0.0003	0.0042
Nasvi2EG036525	kynurenine--oxoglutarate transaminase 3. putative	986	911.304	0	0
Nasvi2EG007830	UPF0326 protein FAM152B	983	905.937	0	0.0004
Nasvi2EG009271	amnionless. protein	974	903.028	0.0054	0.0487
Nasvi2EG007342	Unknown (Fragment)	972	897.954	0.0024	0.0265
Nasvi2EG037011	Adenosine receptor A2b	971	885.492	0	0.0001
Nasvi2EG004254	F30A10.1. protein	968	885.353	0	0
Nasvi2EG012056	Cytochrome P450 4C1	966	878.661	0.0054	0.0492
Nasvi2EG011922	organic cation transporter protein. putative	965	875.764	0	0.0001
Nasvi2EG008670	Histone H2B type 1-D	963	873.826	0.0051	0.0467
Nasvi2EG005362	Phosphoinositide 3-kinase regulatory subunit 4	963	872.164	0.0003	0.0043
Nasvi2EG009896	Unknown	955	871.766	0	0
Nasvi2EG011380	yorkie homolog	951	870.118	0.0009	0.0125
Nasvi2EG011831	Unknown	948	863.62	0	0.0001
Nasvi2EG036938	Tyrosine-protein kinase PR2	945	861.459	0.0034	0.0343
Nasvi2EG018275	Unknown	945	861.346	0	0.0001
Nasvi2EG013912	Unknown	944	860.745	0	0.0001
Nasvi2EG031936	cytochrome P450 18a1	944	858.975	0	0
Nasvi2EG003756	Leucine-rich repeats and immunoglobulin domains protein 3. putative	938	855.168	0	0
Nasvi2EG019073	Unknown	931	853.901	0.002	0.0228
Nasvi2EG007606	Solute carrier organic anion transporter family member 4C1	929	853.827	0.0022	0.025
Nasvi2EG009699	Unknown	927	853.605	0.0008	0.0109
Nasvi2EG008627	Unknown	913	849.978	0	0
Nasvi2EG014294	Unknown	912	845.166	0	0
Nasvi2EG029848	Histone H1	908	832.574	0	0.0008
Nasvi2EG030939	Unknown	906	831.874	0	0.0002
Nasvi2EG012394	Unknown	901	828.594	0.0019	0.0221
Nasvi2EG013760	slit homolog 3 protein. putative	900	817.887	0.0012	0.0156
Nasvi2EG013501	Unknow	895	816.113	0.0004	0.0054
Nasvi2EG000722	Testicular acid phosphatase protein	890	813.953	0	0
Nasvi2EG012731	Defective proboscis extension response	884	806.668	0.0001	0.0012
Nasvi2EG016041	Pancreatic triacylglycerol lipase	882	805.23	0	0
Nasvi2EG000927	Homeobox protein unc-4	873	797.966	0	0.0001
Nasvi2EG011317	Metalloprotease	873	797.696	0.0001	0.0019
Nasvi2EG001351	Unknown	870	791.318	0	0
Nasvi2EG005178	Cytochrome P450 9e2 (Fragment)	870	790.706	0	0.0001
Nasvi2EG010336	Glucose dehydrogenase [acceptor]	859	788.754	0	0
Nasvi2EG008648	Unknown	858	784.386	0.0023	0.0251
Nasvi2EG011017	Ankyrin repeat domain protein	854	783.86	0.0013	0.016
Nasvi2EG014525	ORF	850	781.124	0.0001	0.0019
Nasvi2EG011843	Unknown	845	777.816	0.0017	0.0197
Nasvi2EG003468	epidermal cell surface receptor	845	777.457	0.0001	0.0024
Nasvi2EG005359	TE:120.7 kDa protein in NOF-FB Transposable element	844	774.437	0.0026	0.0278
Nasvi2EG028743	Unknown	837	773.049	0.0001	0.0021
Nasvi2EG008699	Unknown	836	767.68	0.0023	0.0251
Nasvi2EG013717	amino acid permease F13H10.3	836	767.25	0.0025	0.0271
Nasvi2EG011525	Unknown	833	766.656	0	0
Nasvi2EG000807	Leucine-rich repeat-containing protein	831	766.295	0.0001	0.0011
Nasvi2EG005726	Unknown	819	765.338	0	0.0007
Nasvi2EG015884	Transcription factor SOX-5	811	760.46	0	0
Nasvi2EG009885	Unknown	802	750.879	0.0045	0.043
Nasvi2EG001603	l-threonine 3-dehydrogenase. mitochondrial. putative	801	744.686	0	0.0003
Nasvi2EG010625	roadkill protein. putative	797	741.594	0	0.001
Nasvi2EG013109	Tetratricopeptide repeat protein 7B	792	738.477	0.0032	0.0323
Nasvi2EG000367	Unknown	787	737.473	0	0.0001
Nasvi2EG006334	trypsin-1	787	736.844	0.0039	0.0382
Nasvi2EG002259	Cytochrome P450 CYP4AB2	786	734.276	0	0
Nasvi2EG014907	Unknown	782	733.643	0.0004	0.0055
Nasvi2EG021452	sugar phosphate exchanger 2. putative	781	727.208	0.0022	0.0244
Nasvi2EG009006	Unknown	781	724.035	0	0
Nasvi2EG010533	Radial spoke head protein 3 protein	778	723.485	0.0031	0.0316
Nasvi2EG020502	Lipase	777	714.684	0.0006	0.008
Nasvi2EG010202	Pancreatic triacylglycerol lipase	775	712.668	0	0
Nasvi2EG004022	RING finger protein 207	774	708.533	0.0004	0.0055
Nasvi2EG012421	fez family Zinc finger protein 2	772	706.712	0	0
Nasvi2EG023161	fibrillin-1	771	706.128	0	0
Nasvi2EG001451	ventral nerve cord defective protein	769	702.279	0	0
Nasvi2EG005303	plasma membrane calcium-transporting ATPase 3	766	700.747	0.0025	0.0269
Nasvi2EG004001	Tyrosine kinase receptor Cad96Ca	764	700.132	0.0033	0.0334
Nasvi2EG019581	Unknown	764	699.046	0.0019	0.0219
Nasvi2EG017407	SLIT 1 protein	763	696.389	0.0007	0.0093
Nasvi2EG020511	vesicular glutamate transporter 2. putative	758	691.762	0.0019	0.0219
Nasvi2EG009180	Unknown	753	691.735	0.0001	0.0019
Nasvi2EG022241	shootin-1	751	691.402	0.0008	0.0114
Nasvi2EG018713	Copia protein	750	691.33	0.0014	0.0171
Nasvi2EG005296	nicotinic acetylcholine receptor beta1 subunit	748	690.52	0.0014	0.0172
Nasvi2EG016861	Unknown (Fragment)	745	689.869	0.0042	0.0408
Nasvi2EG011884	Unknown	740	688.25	0.0041	0.04
Nasvi2EG005464	Unknown	738	684.965	0.0003	0.0046
Nasvi2EG009149	Unknown	735	684.918	0.0002	0.0039
Nasvi2EG009588	roadkill protein. putative	733	684.638	0.0043	0.0411
Nasvi2EG008769	alpha-aminoadipic semialdehyde synthase. mitochondrial	732	670.931	0.0033	0.0332
Nasvi2EG007883	ADAMTS protein 3 (Fragment). putative	732	665.947	0.0031	0.032
Nasvi2EG005769	multidrug resistance-associated protein 4. putative	726	664.07	0.0039	0.0385
Nasvi2EG019077	mps one binder kinase activator 2-like. putative	725	662.647	0	0.0001
Nasvi2EG007070	Unknown	723	661.518	0.0044	0.0419
Nasvi2EG016178	Unknown	712	657.94	0.0002	0.0037
Nasvi2EG029108	Unknown	709	655.268	0	0
Nasvi2EG005978	muscarinic acetylcholine receptor DM1	704	654.744	0	0.0006
Nasvi2EG000593	Wee1 protein kinase. putative	700	654.007	0	0.0001
Nasvi2EG000155	Unknown	691	646.248	0	0
Nasvi2EG017710	Unknown	688	637.426	0.0021	0.0242
Nasvi2EG002886	Unknown	687	634.585	0	0
Nasvi2EG006173	Unknown	687	627.555	0	0
Nasvi2EG000793	WD repeat-containing protein 16	685	627.373	0.0043	0.0417
Nasvi2EG009765	Cytochrome P450 4g15	685	626.822	0.0001	0.0016
Nasvi2EG014105	low-density lipoprotein receptor-related protein 2. putative	682	626.153	0.0032	0.0329
Nasvi2EG014300	Tyrosine-protein kinase	681	624.15	0.0043	0.0414
Nasvi2EG012100	serine hydrolase. putative	680	622.199	0.0048	0.0444
Nasvi2EG004009	ATP-binding cassette sub-family A member 3	678	618.679	0	0.0002
Nasvi2EG012761	Synaptotagmin 1	677	616.041	0	0
Nasvi2EG027378	Unknown	672	615.754	0.0014	0.0167
Nasvi2EG014113	Integrin alpha-8	669	614.354	0	0.0003
Nasvi2EG034499	Unknown	669	613.663	0.0011	0.0144
Nasvi2EG019098	Trypsin-1	665	613.435	0.0002	0.0029
Nasvi2EG034157	Unknown	661	613.387	0	0
Nasvi2EG013652	A disintegrin and metalloproteinase with thrombospondin motifs 9	660	612.604	0.0023	0.0258
Nasvi2EG005305	Unknown	659	611.027	0.0001	0.0015
Nasvi2EG004720	protein kinase C delta type homolog. putative	659	609.877	0	0
Nasvi2EG007580	Unknown	658	607.262	0.0023	0.0258
Nasvi2EG016877	Unknown	658	601.574	0	0
Nasvi2EG009595	Cytochrome P450 6a2	653	598.093	0.0003	0.0046
Nasvi2EG008897	Unknown	650	592.27	0.0004	0.0055
Nasvi2EG000672	Unknown	648	586.561	0	0.0001
Nasvi2EG015777	Reverse transcriptase	639	583.85	0.0013	0.0165
Nasvi2EG021288	Unknown (Fragment)	638	581.885	0.0038	0.0377
Nasvi2EG007224	Homeobox protein araucan	633	579.971	0.0002	0.0035
Nasvi2EG005826	Unknown	625	575.343	0.0002	0.0035
Nasvi2EG012789	Centrosomal protein of 164 kDa	623	572.645	0.0042	0.0409
Nasvi2EG000634	Unknown	623	571.137	0	0.0008
Nasvi2EG009082	Gamma-aminobutyric acid receptor alpha	621	569.702	0.0025	0.0273
Nasvi2EG028318	Unknown	616	568.432	0	0.0004
Nasvi2EG013184	Forkhead box protein D3-B	610	568.205	0.0022	0.025
Nasvi2EG020617	A disintegrin and metalloproteinase with thrombospondin motifs	607	567.644	0.0013	0.0165
Nasvi2EG008476	low-density lipoprotein receptor-related protein 2. putative	603	566.246	0	0.0008
Nasvi2EG006661	Unknown	601	563.881	0	0
Nasvi2EG010362	Serine Protease	600	559.375	0.0008	0.0111
Nasvi2EG012832	neprilysin 2	597	558.28	0	0
Nasvi2EG012353	Unknown	597	550.917	0.0001	0.0013
Nasvi2EG001968	Aubergine	597	549.189	0	0
Nasvi2EG010344	Glucose dehydrogenase	596	545.795	0.0001	0.0015
Nasvi2EG008015	Sugar transporter ERD6 6	588	538.681	0	0.0002
Nasvi2EG020514	Unknown	587	533.568	0	0.0005
Nasvi2EG003201	CBFA2T3 protein	586	532.21	0.0014	0.0171
Nasvi2EG010358	Major royal jelly protein	579	525.445	0	0.0006
Nasvi2EG007161	Pancreatic triacylglycerol lipase	574	524.253	0.0002	0.003
Nasvi2EG009086	Unknown	572	519.151	0	0
Nasvi2EG000827	Serpin B6	568	514.668	0.0038	0.0377
Nasvi2EG009419	Transmembrane Protease serine 9	567	514.384	0.0012	0.0154
Nasvi2EG010923	Unknown	566	513.882	0.0006	0.008
Nasvi2EG003002b	tRNA-specific adenosine deaminase 2	559	513.754	0.0004	0.0066
Nasvi2EG015805	Innexin shaking-B	557	513.357	0.0014	0.017
Nasvi2EG013551	Unknown	556	509.183	0	0
Nasvi2EG006138	Argonaute-2a	555	507.733	0	0.0003
Nasvi2EG017602	GJ19213	554	507.601	0.0053	0.0486
Nasvi2EG017035	Unknown	554	507.448	0.0006	0.0089
Nasvi2EG009865	bifunctional heparan sulfate N-deacetylase/N-sulfotransferase. putative	554	505.39	0.0028	0.0295
Nasvi2EG008781	kynurenine--oxoglutarate transaminase 3. putative	544	504.431	0	0
Nasvi2EG006660	Synaptic vesicle glycoprotein 2B	544	502.889	0.0009	0.0125
Nasvi2EG000329	ATP-binding cassette sub-family G member 5	539	494.525	0.0047	0.0441
Nasvi2EG020605	Serine Protease P25	536	493.374	0.0022	0.025
Nasvi2EG001957	roadkill protein. putative	532	491.02	0.0001	0.0016
Nasvi2EG004292	TWiK family of potassium channels protein 7	526	487.333	0	0.0001
Nasvi2EG001011	Unknown	520	481.99	0.0017	0.0204
Nasvi2EG022730	Calcium-independent phospholipase A2-gamma	519	479.261	0.0001	0.0011
Nasvi2EG008746	Chymotrypsin-2	514	470.154	0	0.0006
Nasvi2EG006511	Unknown	513	468.187	0.0002	0.0031
Nasvi2EG024167	CDK5 regulatory subunit-associated protein 3	511	467.284	0	0
Nasvi2EG016530	Deoxyribonuclease I. putative	511	467.156	0	0
Nasvi2EG007332	Unknown	511	465.266	0.0003	0.0043
Nasvi2EG002601	Aromatic-L-amino-acid decarboxylase	499	461.647	0	0.0009
Nasvi2EG032189	Uncharacterized protein GLEAN_15470	498	461.082	0.0001	0.0012
Nasvi2EG000989	Unknown	495	460.777	0	0.0004
Nasvi2EG007232	Histone-lysine N-methyltransferase. H4 lysine-20 specific. putative	491	460.477	0.0048	0.045
Nasvi2EG018317	Unknown	491	457.245	0	0
Nasvi2EG010002	Potassium channel subfamily K member 13	490	453.434	0.0001	0.002
Nasvi2EG015059	GD19662	489	452.872	0	0.0004
Nasvi2EG020475	Unknown	489	451.768	0.0053	0.0484
Nasvi2EG014521	Venom acid phosphatase	488	446.87	0	0.0003
Nasvi2EG003244	SET and MYND domain-containing protein 4	487	444.251	0	0.0002
Nasvi2EG013499	Unknown	486	442.446	0	0
Nasvi2EG017522	Unknown	485	442.242	0.0055	0.0496
Nasvi2EG023177	GA23311	484	440.621	0	0
Nasvi2EG004214	Metalloprotease	483	440.379	0	0
Nasvi2EG019915	transport protein Sec31A protein	482	438.676	0	0.0009
Nasvi2EG000183	TE:Retrovirus-related Pol Polyprotein from Transposon TNT 1-94	480	437.378	0.004	0.0392
Nasvi2EG005586	Unknown	475	436.683	0	0
Nasvi2EG000201	Unknown	475	436.353	0	0
Nasvi2EG004301	Rho GTPase-activating protein 6	473	435.855	0.0001	0.0025
Nasvi2EG002850	CRAL-TRIO domain containing protein	472	432.855	0	0.0009
Nasvi2EG009552	optomotor-blind protein	472	432.219	0.0023	0.0254
Nasvi2EG005180	Unknown	470	430.051	0.0013	0.0164
Nasvi2EG025831	Myosin-M heavy chain	469	427.929	0.0021	0.0236
Nasvi2EG008121	N(2).N(2)-dimethylguanosine tRNA methyltransferase. putative. putative	456	425.684	0.0039	0.0384
Nasvi2EG000382	B-cell lymphoma/leukemia 11B	453	424.045	0.0049	0.0455
Nasvi2EG000268	RNA pseudouridylate synthase domain-containing protein 2. putative	453	419.132	0	0
Nasvi2EG013986	WD repeat-containing protein 69. putative	449	416.735	0.0015	0.0178
Nasvi2EG005857	Unknown	448	416.456	0.0014	0.0176
Nasvi2EG011666	Unknown	448	411.933	0.0005	0.008
Nasvi2EG022794	Unknown	448	411.142	0	0
Nasvi2EG026996	Unknown	442	408.554	0	0
Nasvi2EG017093	Unknown	438	408.54	0.0001	0.0025
Nasvi2EG007158	Unknown	435	406.707	0	0.0001
Nasvi2EG012122	Unknown	433	404.846	0.0022	0.025
Nasvi2EG012067	Unknown	431	404.553	0	0.0001
Nasvi2EG008870	Maternal embryonic leucine zipper kinase	430	402.706	0.0026	0.0275
Nasvi2EG012266	calumenin-B	427	397.354	0	0
Nasvi2EG016073	Unknown	426	394.301	0.0003	0.004
Nasvi2EG009471	Unknown	426	392.416	0	0.0005
Nasvi2EG012833	Unknown	424	388.723	0	0
Nasvi2EG003092	Unknown	423	387.838	0	0
Nasvi2EG016056	Unknown	422	386.424	0	0
Nasvi2EG003617	Unknown	421	384.286	0	0
Nasvi2EG000032	Excitatory amino acid transporter	420	382.88	0.0004	0.0064
Nasvi2EG011011	c-1-tetrahydrofolate synthase. cytoplasmic	420	379.393	0	0.0002
Nasvi2EG006136	Unknown	415	378.247	0.0006	0.0089
Nasvi2EG021262	Kinesin protein CG14535 (Fragment). putative	409	377.581	0.0001	0.0011
Nasvi2EG002429	uridine 5'-monophosphate synthase	408	374.133	0.0011	0.014
Nasvi2EG018134	CD151 antigen	407	373.441	0	0
Nasvi2EG000156	Vanin protein 2. putative	407	373.407	0	0
Nasvi2EG009806	Spindle assembly checkpoint component MAD1	403	370.648	0.0019	0.0217
Nasvi2EG016399	Unknown	402	366.382	0.0001	0.0025
Nasvi2EG013553	Unknown	402	366.287	0	0.0009
Nasvi2EG002276	Unknown	399	361.57	0.0002	0.003
Nasvi2EG003297	LIM homeobox transcription factor 1 beta	393	361.368	0.0055	0.0497
Nasvi2EG007767	SLIT 2 protein	393	356.991	0.0035	0.035
Nasvi2EG013843	Zinc finger protein	391	355.945	0.0001	0.0022
Nasvi2EG001311	Unknown	391	355.648	0	0
Nasvi2EG012651	Synaptic vesicle glycoprotein 2B	388	350.229	0.001	0.013
Nasvi2EG013949	Phospholipase B1. membrane-associated	386	348.524	0	0
Nasvi2EG014303	neurotrimin	385	347.915	0.0054	0.0491
Nasvi2EG036368	Unknown	379	342.884	0.0002	0.0037
Nasvi2EG007768	Toll receptor. putative	376	342.35	0.0001	0.0015
Nasvi2EG006771	Unknown	376	338.319	0	0.0006
Nasvi2EG004611	Unknown	375	335.783	0.0002	0.004
Nasvi2EG010351	Glucose dehydrogenase	364	335.445	0	0
Nasvi2EG006165	Peritrophic membrane chitin binding protein	362	332.045	0.0027	0.029
Nasvi2EG017115	Nicotinic acetylcholine receptor subunit alpha 9	360	331.86	0	0
Nasvi2EG016302	Unknown	353	330.697	0	0
Nasvi2EG021031	Unknown	349	321.18	0.0013	0.0162
Nasvi2EG012647	Unknown	347	320.865	0.0034	0.0341
Nasvi2EG011062	Unknown	344	317.649	0.0016	0.0187
Nasvi2EG011611	Mite allergen Der F 3	342	317.456	0.0049	0.0455
Nasvi2EG020596	Serine-type enodpeptidase	339	317.082	0.0016	0.0193
Nasvi2EG022234	Unknown	336	309.205	0.0013	0.0166
Nasvi2EG014542	Unknown	333	308.711	0.0018	0.0211
Nasvi2EG009665	Pacifastin light chain	333	307.798	0	0
Nasvi2EG024976	Unknown	333	304.881	0.0001	0.0015
Nasvi2EG019711	Unknown	332	302.991	0.0034	0.0346
Nasvi2EG011663	Uncharacterized protein KIAA0825 protein	332	298.371	0	0.0008
Nasvi2EG005118	chitinase 1. putative	330	297.619	0.0015	0.0178
Nasvi2EG004844	drumstick protein. putative	326	297.598	0.002	0.0226
Nasvi2EG013312	Unknown	325	297.527	0.0005	0.0073
Nasvi2EG010348	glucose dehydrogenase [acceptor]	322	295.93	0.0002	0.0031
Nasvi2EG027271	Unknown	317	294.272	0.0053	0.0484
Nasvi2EG023173	Signal peptide. CUB and EGF domain-containing protein 2. putative	312	293.446	0.0039	0.0385
Nasvi2EG017408	Unknown	312	291.955	0.003	0.0314
Nasvi2EG009222	Synaptic vesicle glycoprotein 2B	309	288.055	0.0001	0.0019
Nasvi2EG020608	Unknown	305	287.661	0.0003	0.0046
Nasvi2EG000648	arylsulfatase B. putative	303	280.879	0.0033	0.0332
Nasvi2EG008013	Unknown	300	277.9	0	0
Nasvi2EG005923	Unknown	296	277.479	0	0
Nasvi2EG012484	Paired box protein Pax-6	296	276.732	0.0024	0.0263
Nasvi2EG003928	Phospholipase A1 member A	295	275.503	0	0.0001
Nasvi2EG008825	Pancreatic triacylglycerol lipase	295	274.342	0.0008	0.0115
Nasvi2EG002360	Unknown	294	272.407	0.0002	0.0029
Nasvi2EG004740	Ankyrin 2.3/unc44 (Fragment)	294	263.852	0.003	0.031
Nasvi2EG003094	Unknown	293	262.64	0	0
Nasvi2EG036055	Unknown	292	261.508	0.0028	0.0295
Nasvi2EG036700	Unknown	285	259.975	0.0015	0.0179
Nasvi2EG012251	Lipase	282	258.117	0.0036	0.0355
Nasvi2EG030297	Pancreatic triacylglycerol lipase	280	255.495	0	0
Nasvi2EG013080	Unknown	279	254.955	0.0044	0.0421
Nasvi2EG025126	Unknown	279	252.102	0.0003	0.0044
Nasvi2EG016348	Unknown	278	251.418	0	0.0001
Nasvi2EG008428	Unknown	276	246.134	0	0
Nasvi2EG003366	Unknown	269	245.935	0	0
Nasvi2EG011076	Antennapedia protein. putative	267	244.861	0.0012	0.0156
Nasvi2EG013675	Unknown	262	242.959	0.001	0.0133
Nasvi2EG005184	Unknown	261	242.094	0.0028	0.0298
Nasvi2EG005324	Paired mesoderm homeobox protein	261	240.435	0.0013	0.0166
Nasvi2EG010727	Broad-complex	259	239.331	0	0.0009
Nasvi2EG011083	Homeotic protein Sex combs reduced	259	236.716	0	0.0003
Nasvi2EG016878	Unknown	259	228.733	0	0.001
Nasvi2EG031933	Zinc metalloproteinase nas-15	256	228.459	0	0
Nasvi2EG008684	homeobox protein extradenticle	256	227.514	0	0
Nasvi2EG004478	Monocarboxylate transporter 12	251	226.18	0.0001	0.0015
Nasvi2EG011270	Unknown	249	224.221	0.0029	0.0302
Nasvi2EG019615	Segmentation protein Runt	248	224.159	0.0026	0.0278
Nasvi2EG003188	Organic cation transporter 1	247	222.657	0.0042	0.0407
Nasvi2EG000169	Unknown	244	222.645	0.0031	0.0317
Nasvi2EG002629	AGAP000383-PA	243	221.528	0.0008	0.0114
Nasvi2EG012184	Unknown	242	220.343	0.0031	0.032
Nasvi2EG003512	Unknown	242	220.279	0.0005	0.0073
Nasvi2EG009678	Unknown	240	220.266	0	0.0003
Nasvi2EG005980	Neuronal PAS domain-containing protein	239	219.599	0.0002	0.0027
Nasvi2EG011906	ER lumen protein retaining receptor 3	237	216.605	0	0
Nasvi2EG005717	Alpha-2B adrenergic receptor	233	216.38	0.0034	0.0341
Nasvi2EG015445	Unknown	231	214.342	0.0007	0.0092
Nasvi2EG006369	Unknown	230	213.76	0	0
Nasvi2EG002879	Unknown	229	211.651	0.0004	0.0064
Nasvi2EG017764	leucine-rich repeats and immunoglobulin domains protein 1-like. putative	228	206.803	0.0016	0.0187
Nasvi2EG016109	Cytochrome P450 6a2	225	205.789	0	0.001
Nasvi2EG009472	Unknown	223	203.938	0	0
Nasvi2EG007318	Speckle-type POZ protein	220	203.671	0.0027	0.0284
Nasvi2EG006776	Ankyrin 2.3/unc44	219	203.401	0.0011	0.0144
Nasvi2EG016101	SEC14 domain and spectrin repeat-containing protein 1	219	202.95	0	0.0003
Nasvi2EG021829	Unknown	216	201.002	0.0015	0.0181
Nasvi2EG012452	glucosamine-6-phosphate isomerase	215	200.22	0.0006	0.0081
Nasvi2EG001168	Neural/ectodermal development factor IMP-L2	215	199.508	0.0001	0.0011
Nasvi2EG003093	Unknown	214	196.729	0	0.001
Nasvi2EG011001	Pancreatic triacylglycerol lipase	212	196.218	0.0005	0.0076
Nasvi2EG005185	Unknown	210	192.097	0.0048	0.045
Nasvi2EG030327	Unknown	210	191.449	0.0036	0.036
Nasvi2EG018217	Unknown	206	187.37	0.0001	0.002
Nasvi2EG002939	GE14964	205	186.958	0.0003	0.0048
Nasvi2EG010251	Unknown	205	180.71	0.0023	0.0253
Nasvi2EG010620	Glutamate recepto	197	180.054	0.002	0.023
Nasvi2EG005741	Unknown	192	175.638	0	0
Nasvi2EG006064	Unknown	192	174.825	0.002	0.0228
Nasvi2EG005463	Serine-type enodpeptidase	185	172.661	0	0
Nasvi2EG015760	TE:Transposable element P Transposase	185	167.928	0.0011	0.0141
Nasvi2EG002171	Unknown	184	167.193	0.0002	0.0029
Nasvi2EG011761	Max-binding protein MNT	182	165.234	0.0055	0.0497
Nasvi2EG003618	homeobox protein GBX-1. putative	181	164.856	0.001	0.0129
Nasvi2EG023482	Unknown	181	164.13	0	0
Nasvi2EG009890	Unknown	174	163.811	0.001	0.0128
Nasvi2EG010756	deadpan protein	169	155.562	0.0018	0.0206
Nasvi2EG012952	Unknown	168	154.735	0	0.0005
Nasvi2EG015450	Unknown	168	153.766	0.0001	0.002
Nasvi2EG011222	Endothelin-converting enzyme 1	167	149.918	0.0013	0.016
Nasvi2EG013778	Unknown	162	146.283	0	0.0006
Nasvi2EG016529	Unknown	161	144.699	0.0007	0.01
Nasvi2EG019596	Unknown	159	143.567	0	0
Nasvi2EG014560	Unknown	158	143.101	0.0054	0.0491
Nasvi2EG010091	Unknown	155	142.878	0.0008	0.0113
Nasvi2EG007040	Unknown	153	141.042	0.0008	0.0111
Nasvi2EG003460	Unknown	150	139.937	0.0031	0.032
Nasvi2EG009954	Unknown	148	137.468	0	0.0001
Nasvi2EG000918	Unknown	144	136.904	0.0043	0.0416
Nasvi2EG027748	glycerol-3-phosphate dehydrogenase	143	134.983	0.0033	0.0334
Nasvi2EG009789	Unknown	142	132.622	0.001	0.013
Nasvi2EG011769	glucose dehydrogenase [acceptor]	140	131.75	0.0003	0.0052
Nasvi2EG009545	Unknown	138	128.514	0.0028	0.0295
Nasvi2EG012399	Dynein heavy chain 7. axonemal	136	128.028	0	0.0002
Nasvi2EG007278	Unknown	135	127.629	0.0008	0.0108
Nasvi2EG003879	Bifunctional polynucleotide phosphatase/kinase	135	124	0	0
Nasvi2EG033025	Unknown	134	123.668	0.0001	0.002
Nasvi2EG014532	Venom acid phosphatase	134	120.306	0.0027	0.0285
Nasvi2EG010733	Broad-complex core protein isoforms 1/2/3/4/5	133	119.306	0.0012	0.0156
Nasvi2EG006228	Unknown	133	116.685	0.005	0.0463
Nasvi2EG001571	Unknown	129	115.982	0	0.0002
Nasvi2EG010455	neuropilin and tolloid protein 2	127	114.963	0.0002	0.0028
Nasvi2EG008455	Unknown	126	114.244	0.005	0.0463
Nasvi2EG012836	Membrane metallo-endopeptidase 1. putative	124	113.444	0.001	0.0133
Nasvi2EG001910	Unknown	121	113.204	0	0.0008
Nasvi2EG011293	Unknown	121	112.165	0.0002	0.0029
Nasvi2EG012268	Unknown	120	112.137	0.004	0.0389
Nasvi2EG011439	Unknown	119	111.922	0.0013	0.0164
Nasvi2EG012191	Unknown	118	111.861	0.001	0.0128
Nasvi2EG008435	Zinc finger protein 512B	118	111.634	0	0.0006
Nasvi2EG010456	Unknown	117	111.019	0.0007	0.0094
Nasvi2EG033854	Histone H4	117	109.188	0.0027	0.0285
Nasvi2EG023176	TE:Endonuclease/Reverse transcriptase	116	106.677	0	0.0002
Nasvi2EG031932	Unknown	114	106.645	0	0.001
Nasvi2EG006227	Unknown	113	106.264	0.0013	0.0165
Nasvi2EG005378	Unknown	113	103.778	0.0036	0.0357
Nasvi2EG012485	Unknown	110	103.34	0	0.0002
Nasvi2EG002118	Unknown	108	102.59	0.0031	0.0321
Nasvi2EG006770	Unknown	107	100.202	0.0018	0.0205
Nasvi2EG013811	Unknown	104	96.707	0.0035	0.0349
Nasvi2EG005106	WD repeat-containing protein	102	88.7056	0.0047	0.0438
