# Supplementary material for: Oviposition but Not Sex Allocation Is Associated with Transcriptomic Changes in Females of the Parasitoid Wasp Nasonia vitripennis
Source: G3 (Bethesda). 2015 Oct 27;5(12):2885–92. doi: 10.1534/g3.115.021220 (PMC4683659; doi:10.1534/g3.115.021220)
Supplement: Supporting Information [file supp_g3.115.021220_TableS3.xlsx]

## Sheet: Sheet1
Table S3 Differentially expressed genes between host treatment A (no hosts) and host treatment B (fresh hosts).
OGS2 identifier	OGS2 Description	Normalised read counts Treatment Group A	Normalised read counts Treatment group B	log2 fold change	p-value	FDR
Nasvi2EG016530	Deoxyribonuclease I. putative	5.32062	274.879	5.69133	6.11e-26	5.33e-23
Nasvi2EG022794	Unknown	4.99866	250.53	5.64668	1.14e-31	1.55e-28
Nasvi2EG006174	Uricase	16.4877	717.092	5.44138	1.65e-55	2.01e-51
Nasvi2EG003094	Unknown	4.56154	177.492	5.28141	1.07e-09	1.09e-07
Nasvi2EG016531	Unknown	21.747	699.06	5.00723	2.06e-27	1.94e-24
Nasvi2EG003092	Unknown	12.256	262.638	4.42003	3.08e-11	4.01e-09
Nasvi2EG020749	Acyl-CoA desaturase	247.82	5021.08	4.34189	1.64e-17	5.15e-15
Nasvi2EG009667	Pacifastin light chain	1746.88	27960.8	3.99935	5.69e-22	3.16e-19
Nasvi2EG008011	Unknown	88.1217	1366.3	3.95512	6.13e-36	1.87e-32
Nasvi2EG012577	inorganic phosphate cotransporter. putative	38.5366	594.991	3.95089	1.79e-20	8.09e-18
Nasvi2EG009663	Pacifastin light chain	1598.19	22923.9	3.84101	3.29e-25	2.51e-22
Nasvi2EG000156	Vanin protein 2. putative	19.384	194.033	3.32243	2.34e-16	5.72e-14
Nasvi2EG006005	Unknown	937.693	9248.25	3.30192	4.08e-33	8.3e-30
Nasvi2EG003093	Unknown	13.2768	127.733	3.26741	0.000107	0.002493
Nasvi2EG020748	LIX1 protein-like. putative	103.745	965.381	3.21797	2.19e-17	6.36e-15
Nasvi2EG008781	kynurenine--oxoglutarate transaminase 3. putative	30.1836	272.272	3.17124	3.4e-14	6.92e-12
Nasvi2EG003879	Bifunctional polynucleotide phosphatase/kinase	7.2666	62.9568	3.11228	2.78e-07	1.5e-05
Nasvi2EG010419	facilitated trehalose transporter Tret1	545.067	4683.76	3.10105	5.58e-24	3.41e-21
Nasvi2EG001372	Peritrophic matrix protein	125.609	1067.6	3.08753	3.55e-35	8.67e-32
Nasvi2EG012799	Unknown	160.452	1270.4	2.98528	4.97e-28	5.53e-25
Nasvi2EG004214	Metalloprotease	32.383	251.495	2.95549	1.94e-17	5.92e-15
Nasvi2EG008013	Unknown	17.7997	135.825	2.93011	5.8e-12	8.44e-10
Nasvi2EG010364	Glucose dehydrogenase	333.759	2455.57	2.8789	5.05e-13	8.82e-11
Nasvi2EG001311	Unknown	21.6076	159.048	2.87783	5.18e-07	2.57e-05
Nasvi2EG005959	Unknown	172.447	1244.43	2.84971	6.38e-33	9.74e-30
Nasvi2EG020499	Lipase	421.839	2988.74	2.8251	6.25e-38	3.82e-34
Nasvi2EG012485	Unknown	7.07326	49.5172	2.80423	4.04e-05	0.001123
Nasvi2EG004144	Unknown	319.817	2177.8	2.767	4.32e-17	1.12e-14
Nasvi2EG036525	kynurenine--oxoglutarate transaminase 3. putative	75.4174	499.502	2.72514	2.21e-08	1.67e-06
Nasvi2EG008435	Zinc finger protein 512B	9.19321	60.5431	2.71642	2.58e-05	0.000771
Nasvi2EG012632	Unknown	1682.18	10706.2	2.66698	1.27e-17	4.19e-15
Nasvi2EG009869	Chymotrypsin-1	3004.68	18734.9	2.64015	1.07e-37	4.37e-34
Nasvi2EG016019	Unknown	1006.33	6053.07	2.58764	7.33e-16	1.72e-13
Nasvi2EG001571	Unknown	8.92309	50.5355	2.49836	0.000127	0.002831
Nasvi2EG015646	Unknown	620.781	3448.91	2.47171	6.68e-14	1.26e-11
Nasvi2EG009665	Pacifastin light chain	25.2564	136.69	2.43364	4.43e-07	2.23e-05
Nasvi2EG000559	clavesin-2. putative	397.507	2137.98	2.42575	1.41e-27	1.44e-24
Nasvi2EG005463	Serine-type enodpeptidase	16.9973	90.937	2.41855	1.02e-07	6.21e-06
Nasvi2EG006173	Unknown	58.2982	311.959	2.41754	4.67e-15	1.06e-12
Nasvi2EG016170	Unknown	751.724	3971.69	2.39932	2.39e-16	5.72e-14
Nasvi2EG012421	fez family Zinc finger protein 2	67.8707	347.413	2.35387	7.8e-11	9.33e-09
Nasvi2EG001968	Aubergine	53.8024	274.815	2.35204	2.65e-14	5.49e-12
Nasvi2EG009954	Unknown	12.4743	63.4908	2.34609	3.77e-05	0.001059
Nasvi2EG010626	vitellogenin	175.36	879.565	2.32409	3.36e-06	0.000132
Nasvi2EG000155	Unknown	62.3052	311.84	2.3211	1e-14	2.15e-12
Nasvi2EG004824	Unknown	206.519	1022.46	2.30605	3.66e-11	4.61e-09
Nasvi2EG002602	LIM/homeobox protein Lhx3	261.761	1292.31	2.30325	6.6e-19	2.6e-16
Nasvi2EG009472	Unknown	20.2016	97.1249	2.26328	3.88e-06	0.000152
Nasvi2EG008684	homeobox protein extradenticle	24.5925	116.489	2.24105	1.39e-06	6.1e-05
Nasvi2EG005220	Unknown	141.586	668.018	2.2383	1.05e-19	4.58e-17
Nasvi2EG006369	Unknown	23.2321	108.774	2.22496	3.62e-07	1.87e-05
Nasvi2EG004816	Alkaline phosphatase 4	1261.61	5879.36	2.21911	9e-14	1.67e-11
Nasvi2EG012952	Unknown	19.1702	88.7442	2.2079	6.88e-06	0.000251
Nasvi2EG002118	Unknown	10.9776	50.7938	2.20713	0.002403	0.030872
Nasvi2EG008627	Unknown	90.9733	418.044	2.1991	3.8e-11	4.73e-09
Nasvi2EG009659	Unknown	128.742	589.161	2.19229	2.59e-07	1.4e-05
Nasvi2EG030297	Pancreatic triacylglycerol lipase	29.6271	133.178	2.16599	7.33e-07	3.51e-05
Nasvi2EG004046	dual oxidase	1145.17	5129.01	2.16184	9.15e-16	2.11e-13
Nasvi2EG010628	alanine--glyoxylate aminotransferase 2. putative	4349.17	19257.6	2.1479	4.77e-12	7.02e-10
Nasvi2EG031932	Unknown	10.3809	45.8766	2.14336	0.000393	0.00734
Nasvi2EG015670	Glucose dehydrogenase	6231.78	27454.1	2.13809	8.11e-26	6.6e-23
Nasvi2EG010409	Unknown	1434.74	6320.93	2.13656	2.13e-09	2e-07
Nasvi2EG007768	Toll receptor. putative	38.0639	167.39	2.13422	3.51e-05	0.001001
Nasvi2EG031933	Zinc metalloproteinase nas-15	24.0476	105.494	2.13139	1.72e-06	7.36e-05
Nasvi2EG004045	Dual oxidase maturation factor 1	695.802	3035.71	2.12562	5.82e-13	9.99e-11
Nasvi2EG033025	Unknown	15.2613	65.9691	2.11027	6.5e-05	0.001655
Nasvi2EG011293	Unknown	13.4864	58.0948	2.10561	0.0001	0.002361
Nasvi2EG003366	Unknown	23.7148	101.896	2.10107	2.45e-05	0.00074
Nasvi2EG012325	Carboxypeptidase N subunit	4173.31	17849.8	2.09571	5.48e-25	3.94e-22
Nasvi2EG002428	bifunctional methylenetetrahydrofolate dehydrogenase/cyclohydrolase. mitochondrial	1025.07	4354.63	2.08655	1.05e-24	6.78e-22
Nasvi2EG010455	neuropilin and tolloid protein 2	12.3785	52.1215	2.0721	0.000913	0.014297
Nasvi2EG010351	Glucose dehydrogenase	43.2715	181.994	2.07045	1.37e-07	8.05e-06
Nasvi2EG021262	Kinesin protein CG14535 (Fragment). putative	44.9854	188.585	2.06498	7.05e-05	0.001755
Nasvi2EG006771	Unknown	41.221	172.648	2.06458	1.42e-05	0.000463
Nasvi2EG010627	Vitellogenin	410.743	1700.95	2.04832	1.8e-18	6.67e-16
Nasvi2EG004026	phosphoserine phosphatase	4255.19	17590.2	2.04681	6.95e-25	4.72e-22
Nasvi2EG000268	RNA pseudouridylate synthase domain-containing protein 2. putative	48.5739	200.371	2.04367	2.28e-08	1.71e-06
Nasvi2EG007341	Unknown	238.305	983.054	2.04327	4.78e-18	1.67e-15
Nasvi2EG010733	Broad-complex core protein isoforms 1/2/3/4/5	13.7086	56.3095	2.03576	0.002826	0.034313
Nasvi2EG010456	Unknown	13.7899	56.6019	2.03366	0.0005	0.008887
Nasvi2EG012989	Transmembrane protease. serine 9	708.156	2899.36	2.03121	1.72e-08	1.32e-06
Nasvi2EG007763	Unknown	661.147	2708.44	2.03031	5.72e-07	2.81e-05
Nasvi2EG005980	Neuronal PAS domain-containing protein	30.4265	123.316	2.01749	6.66e-05	0.001689
Nasvi2EG002271	Mushroom body large-type Kenyon cell-specific protein	312.895	1265.71	2.01422	1.7e-08	1.32e-06
Nasvi2EG011769	glucose dehydrogenase [acceptor]	15.9859	64.2321	2.00692	0.001729	0.024258
Nasvi2EG000855	aquaporin AQPAn.G. putative	3032.4	12188.5	2.0058	1.62e-23	9.42e-21
Nasvi2EG012347	Unknown	429.465	1722.33	2.00229	7.86e-11	9.33e-09
Nasvi2EG003756	Leucine-rich repeats and immunoglobulin domains protein 3. putative	104.187	416.536	1.99698	7.62e-09	6.29e-07
Nasvi2EG018134	CD151 antigen	46.1349	182.043	1.97984	4.79e-09	4.15e-07
Nasvi2EG006662	Synaptic vesicle glycoprotein 2B	292.224	1151.93	1.97786	4.27e-18	1.53e-15
Nasvi2EG009277	Unknown	746.618	2938.13	1.97613	1.84e-21	9.35e-19
Nasvi2EG000828	organic cation transporter protein. putative	491.97	1934	1.97353	2.55e-19	1.04e-16
Nasvi2EG002548	Patched domain-containing protein 3	2454.25	9610.92	1.96748	2.56e-13	4.54e-11
Nasvi2EG024167	CDK5 regulatory subunit-associated protein 3	57.3631	223.038	1.95819	1.35e-09	1.33e-07
Nasvi2EG016543	Unknown	327.059	1264.61	1.9496	2.31e-09	2.09e-07
Nasvi2EG020997	Unknown	299.603	1148.32	1.93813	6.4e-09	5.4e-07
Nasvi2EG006770	Unknown	11.4318	43.8531	1.93789	0.002345	0.030384
Nasvi2EG004025	Ubiquitin conjugation factor E4 A	3154.35	12043	1.9315	6.61e-22	3.51e-19
Nasvi2EG006769	Unknown	759.058	2892.19	1.92877	1.06e-14	2.23e-12
Nasvi2EG011083	Homeotic protein Sex combs reduced	31.4635	119.713	1.92717	5.3e-06	0.000198
Nasvi2EG024168	Phospholipase A2 1	290.594	1105.37	1.9271	2e-17	5.97e-15
Nasvi2EG031936	cytochrome P450 18a1	102.475	388.438	1.92048	1.35e-09	1.33e-07
Nasvi2EG009031	Cadherin-23	271.078	1022.37	1.91412	3.53e-09	3.08e-07
Nasvi2EG024604	toll protein	137.39	516.986	1.90847	0.000319	0.006268
Nasvi2EG013777	Unknown	212.139	788.155	1.89092	3.21e-11	4.13e-09
Nasvi2EG003617	Unknown	45.5134	168.57	1.88788	4.79e-08	3.25e-06
Nasvi2EG010468	CCAAT/enhancer-binding protein	615.408	2280.03	1.88784	8.71e-15	1.9e-12
Nasvi2EG009035	Unknown	8647.94	31735.8	1.87376	8.02e-10	8.31e-08
Nasvi2EG013778	Unknown	17.0356	62.6004	1.87307	0.000221	0.004556
Nasvi2EG026996	Unknown	50.6951	184.712	1.86438	1.76e-07	1e-05
Nasvi2EG010655	Unknown	539.386	1946.42	1.85149	4.92e-18	1.67e-15
Nasvi2EG006243	Gamma-glutamyltranspeptidase	5550.03	20050.6	1.85137	9.28e-08	5.76e-06
Nasvi2EG012066	phosphoglycolate phosphatase. putative	2260.04	8143.01	1.84871	9.71e-21	4.56e-18
Nasvi2EG009658	Membrane metallo-endopeptidase 1. putative	228.357	817.278	1.8386	1.31e-13	2.38e-11
Nasvi2EG010727	Broad-complex	30.9011	109.931	1.829	6.36e-05	0.001622
Nasvi2EG011315	Unknown	140.452	498.888	1.82642	8.02e-06	0.000284
Nasvi2EG001168	Neural/ectodermal development factor IMP-L2	27.4657	97.2717	1.82028	3.15e-05	0.000907
Nasvi2EG016056	Unknown	48.9417	171.946	1.81254	4.15e-08	2.93e-06
Nasvi2EG001351	Unknown	97.8499	342.965	1.80958	6.39e-08	4.18e-06
Nasvi2EG009678	Unknown	27.8957	97.7137	1.80542	7.72e-05	0.001892
Nasvi2EG020205	spinster homolog 1 protein. putative	829.97	2892.88	1.80089	2.09e-19	8.79e-17
Nasvi2EG001166	Homeobox protein Nkx-6.2	16.2459	56.7214	1.80017	0.004529	0.048109
Nasvi2EG009989	Venom acid phosphatase	129.631	451.485	1.7989	6.45e-12	9.16e-10
Nasvi2EG025132	Scavenger receptor class B member 1	1276.7	4421.6	1.79087	5.58e-17	1.39e-14
Nasvi2EG013949	Phospholipase B1. membrane-associated	46.9524	161.737	1.78454	1.1e-06	5e-05
Nasvi2EG007340	Lysosomal acid lipase. putative	1170.54	4030.1	1.78225	5.41e-17	1.38e-14
Nasvi2EG016878	Unknown	32.6257	111.219	1.7661	8.31e-05	0.002003
Nasvi2EG012191	Unknown	14.0653	47.8932	1.76414	0.003785	0.042539
Nasvi2EG000201	Unknown	57.7474	196.279	1.76266	1.1e-07	6.61e-06
Nasvi2EG016178	Unknown	95.3483	323.672	1.76119	6.83e-05	0.001716
Nasvi2EG015618	Cytochrome P450 307A1	203.944	688.406	1.75313	1.93e-09	1.85e-07
Nasvi2EG013811	Unknown	15.6594	52.7024	1.75216	0.001464	0.021173
Nasvi2EG016101	SEC14 domain and spectrin repeat-containing protein 1	25.3462	85.3506	1.75048	0.000123	0.002764
Nasvi2EG002259	Cytochrome P450 CYP4AB2	92.7116	310.512	1.74136	3.02e-09	2.69e-07
Nasvi2EG007551	Thiol-specific monooxygenase	5643.13	18868.1	1.74069	7.51e-19	2.87e-16
Nasvi2EG007167	Serine Protease	1294.16	4292.47	1.72791	4.53e-05	0.00123
Nasvi2EG002276	Unknown	49.3152	163.353	1.72552	0.000113	0.002602
Nasvi2EG008437	Unknown	917.659	3021.48	1.71883	3.31e-17	9.09e-15
Nasvi2EG013675	Unknown	36.1047	119.087	1.71821	8.02e-05	0.001947
Nasvi2EG020493	Unknown	3179.17	10442.2	1.71414	1.7e-07	9.87e-06
Nasvi2EG009890	Unknown	24.2595	79.6741	1.71331	0.000967	0.014995
Nasvi2EG015884	Transcription factor SOX-5	111.264	364.795	1.71041	9.4e-06	0.000325
Nasvi2EG009041	Hemolymph lipopolysaccharide-binding protein	163.47	535.023	1.70966	1.62e-10	1.82e-08
Nasvi2EG013499	Unknown	53.5935	174.59	1.70335	1.75e-07	1e-05
Nasvi2EG001357	Carbohydrate sulfotransferase	1033.57	3362.11	1.70074	3.34e-17	9.09e-15
Nasvi2EG005717	Alpha-2B adrenergic receptor	32.7238	105.766	1.69025	0.001756	0.024432
Nasvi2EG013551	Unknown	70.9036	227.78	1.68316	1.89e-07	1.07e-05
Nasvi2EG010762	Unknown	168.518	541.957	1.68212	6.71e-08	4.32e-06
Nasvi2EG023161	fibrillin-1	99.5506	318.32	1.6749	7.1e-09	5.94e-07
Nasvi2EG020586	Serine-type enodpeptidase	511.365	1633.28	1.67438	1.54e-09	1.5e-07
Nasvi2EG012210	Kynurenine/alpha-aminoadipate aminotransferase mitochondrial	4332.94	13791.6	1.66898	4.2e-17	1.12e-14
Nasvi2EG011222	Endothelin-converting enzyme 1	22.0538	70.1253	1.66768	0.001351	0.019839
Nasvi2EG020496	Lipase	5653.5	17970.9	1.66719	1.45e-17	4.67e-15
Nasvi2EG020209	Glucose dehydrogenase [acceptor]	415.87	1319.16	1.66479	4.97e-14	9.96e-12
Nasvi2EG004254	F30A10.1. protein	123.874	392.543	1.66425	2.23e-09	2.05e-07
Nasvi2EG014294	Unknown	124.026	386.33	1.63738	7.22e-08	4.62e-06
Nasvi2EG012833	Unknown	58.7691	182.151	1.63075	4.51e-07	2.26e-05
Nasvi2EG034157	Unknown	83.6599	258.546	1.62883	2.01e-08	1.53e-06
Nasvi2EG009167	Unknown	231.007	713.471	1.62761	1.84e-09	1.79e-07
Nasvi2EG013945	s-adenosylmethionine synthase. putative	744.14	2297.5	1.62514	6.06e-15	1.35e-12
Nasvi2EG009006	Unknown	98.187	302.431	1.62125	1.62e-08	1.27e-06
Nasvi2EG003928	Phospholipase A1 member A	37.9575	116.762	1.62014	8.66e-05	0.002071
Nasvi2EG012832	neprilysin 2	82.3763	252.2	1.61268	6.48e-08	4.21e-06
Nasvi2EG023071	Serine Protease nudel	264.521	809.843	1.61146	0.000115	0.002618
Nasvi2EG014532	Venom acid phosphatase	20.0514	60.9803	1.6051	0.000948	0.014756
Nasvi2EG005586	Unknown	67.3564	203.732	1.59669	2.15e-07	1.2e-05
Nasvi2EG009545	Unknown	21.2509	63.8184	1.58489	0.000882	0.013943
Nasvi2EG025126	Unknown	39.6931	119.128	1.58398	0.000387	0.007313
Nasvi2EG008381	peptide methionine sulfoxide reductase	1145.76	3432.42	1.58299	2.87e-12	4.61e-10
Nasvi2EG037011	Adenosine receptor A2b	134.617	402.871	1.57919	9.51e-06	0.000327
Nasvi2EG009896	Unknown	131.318	392.587	1.57803	7.61e-09	6.29e-07
Nasvi2EG011024	long-chain-fatty-acid--CoA ligase 3. putative	739.505	2202	1.57546	1.94e-06	8.16e-05
Nasvi2EG015669	glucose dehydrogenase [acceptor]	1009.88	3004.58	1.57206	5.41e-14	1.07e-11
Nasvi2EG002258	Cytochrome P450 4C1	291.812	868.214	1.57076	1.1e-11	1.47e-09
Nasvi2EG018316	Unknown	189.889	560.682	1.56328	4.24e-08	2.98e-06
Nasvi2EG002353	Unknown	893.982	2640.71	1.55965	0.000522	0.009191
Nasvi2EG006830	Inhibin beta chain	288.139	847.949	1.55632	1.81e-11	2.4e-09
Nasvi2EG018217	Unknown	33.3859	97.7985	1.54942	2.93e-05	0.000857
Nasvi2EG013634	Unknown	297.632	872.331	1.54938	8.57e-07	4.04e-05
Nasvi2EG006629	Unknown	24.1635	70.7669	1.54934	0.003751	0.042286
Nasvi2EG020624	CG42611.	354.58	1033.59	1.54433	1.01e-11	1.39e-09
Nasvi2EG005305	Unknown	102.247	298.068	1.54235	0.00013	0.002899
Nasvi2EG014218	Major royal jelly protein	1875.54	5462.75	1.54174	3.89e-08	2.77e-06
Nasvi2EG003506	Unknown	191.364	557.917	1.54044	0.001096	0.016648
Nasvi2EG001180	Uncharacterized oxidoreductase dhs-27	239.372	695.478	1.5375	2.97e-06	0.000118
Nasvi2EG011011	c-1-tetrahydrofolate synthase. cytoplasmic	49.2714	143.134	1.53698	5.11e-05	0.001366
Nasvi2EG011291	Laminin subunit alpha-1	974.515	2824.37	1.53375	1.03e-11	1.4e-09
Nasvi2EG001223	Unknown	171.892	498.398	1.53349	0.000166	0.003574
Nasvi2EG022914	IP08038p (Fragment)	153.062	443.27	1.53243	4.32e-08	3.01e-06
Nasvi2EG012761	Synaptotagmin 1	102.446	296.545	1.53151	5.35e-08	3.61e-06
Nasvi2EG004611	Unknown	53.0212	153.541	1.53063	0.000333	0.00647
Nasvi2EG013312	Unknown	49.4822	142.984	1.52855	0.000612	0.010452
Nasvi2EG010770	hairy protein	454.128	1308.62	1.5244	8.03e-05	0.001947
Nasvi2EG002886	Unknown	89.9098	258.393	1.52044	3.39e-07	1.77e-05
Nasvi2EG007224	Homeobox protein araucan	88.3317	253.522	1.519	0.000818	0.013192
Nasvi2EG016529	Unknown	22.6031	64.6913	1.517	0.000565	0.009851
Nasvi2EG003618	homeobox protein GBX-1. putative	25.3599	72.5664	1.51478	0.001355	0.019879
Nasvi2EG009431	Sugar transporter ERD6 6	1195.7	3412.13	1.51143	6.28e-14	1.2e-11
Nasvi2EG007453	Bone morphogenetic protein	441.994	1260.03	1.51131	2.98e-12	4.71e-10
Nasvi2EG002939	GE14964	27.7855	79.2971	1.50928	0.001326	0.019511
Nasvi2EG007434	Pancreatic triacylglycerol lipase	465.233	1320.56	1.50286	7.41e-07	3.54e-05
Nasvi2EG016877	Unknown	105.88	300.456	1.50215	4.52e-08	3.12e-06
Nasvi2EG001182	Transporter	219.886	623.648	1.5011	1.13e-05	0.000374
Nasvi2EG006661	Unknown	86.3997	244.551	1.4987	3.12e-07	1.66e-05
Nasvi2EG011385	Unknown	281.544	793.797	1.49477	9.09e-11	1.07e-08
Nasvi2EG004301	Rho GTPase-activating protein 6	70.07	197.44	1.49271	5.07e-06	0.000191
Nasvi2EG010897	Ectonucleotide pyrophosphatase/phosphodiesterase family member 4	316.777	891.927	1.49129	1.9e-05	0.000593
Nasvi2EG016399	Unknown	54.224	152.394	1.48749	0.000354	0.006796
Nasvi2EG016533	exosome complex exonuclease RRP44. putative	2703.14	7565.09	1.48383	5.56e-11	6.73e-09
Nasvi2EG027748	glycerol-3-phosphate dehydrogenase	25.5474	70.8761	1.47075	0.001758	0.024432
Nasvi2EG012887	Pancreatic triacylglycerol lipase	643.382	1783.38	1.46967	1.86e-12	3.02e-10
Nasvi2EG020475	Unknown	77.7859	215.233	1.46743	0.000273	0.005447
Nasvi2EG006328	Unknown	328.482	909.4	1.46707	3.66e-10	3.99e-08
Nasvi2EG004009	ATP-binding cassette sub-family A member 3	95.7127	265.204	1.46674	1.05e-05	0.000354
Nasvi2EG011663	Uncharacterized protein KIAA0825 protein	47.4859	130.666	1.45968	0.00012	0.002708
Nasvi2EG001451	ventral nerve cord defective protein	127.982	351.71	1.45683	1.21e-06	5.41e-05
Nasvi2EG004478	Monocarboxylate transporter 12	33.5858	92.2021	1.45642	0.000463	0.008379
Nasvi2EG018266	D-3-phosphoglycerate dehydrogenase	61567.7	168921	1.45628	2.05e-10	2.27e-08
Nasvi2EG012154	methyltransferase KIAA1456	266.713	732.02	1.45419	0.000247	0.005018
Nasvi2EG003460	Unknown	22.877	62.6109	1.44961	0.001867	0.025427
Nasvi2EG013652	A disintegrin and metalloproteinase with thrombospondin motifs 9	103.585	283.5	1.449	0.001825	0.024967
Nasvi2EG020617	A disintegrin and metalloproteinase with thrombospondin motifs	105.623	288.156	1.44822	0.000103	0.002404
Nasvi2EG010759	uncharacterized protein GLEAN_07981	187.918	512.456	1.44492	0.000243	0.004956
Nasvi2EG015887	Unknown	650.737	1771.73	1.4419	0.000248	0.005041
Nasvi2EG002629	AGAP000383-PA	37.6275	102.213	1.44009	0.000361	0.006903
Nasvi2EG009471	Unknown	64.4079	175.034	1.43827	0.000104	0.002438
Nasvi2EG009328	Sodium-independent sulfate anion transporter	956.445	2585.75	1.43437	4.41e-12	6.65e-10
Nasvi2EG012067	Unknown	68.3098	184.72	1.43425	2.45e-06	0.0001
Nasvi2EG004292	TWiK family of potassium channels protein 7	88.5839	239.529	1.43384	1.4e-06	6.1e-05
Nasvi2EG004428	Unknown	318.095	859.701	1.43219	5.9e-09	5.01e-07
Nasvi2EG005780	Venom allergen 3	2536.99	6828.07	1.42819	7.6e-13	1.26e-10
Nasvi2EG021226	Transcription factor HES-4	558.241	1492.92	1.41701	2.94e-05	0.000859
Nasvi2EG012266	calumenin-B	57.2089	152.259	1.41182	5.04e-05	0.00135
Nasvi2EG013760	slit homolog 3 protein. putative	145.868	388.65	1.41125	0.001202	0.018025
Nasvi2EG008924	Unknown	501.378	1334.62	1.41043	7.93e-06	0.000282
Nasvi2EG021010	phosphatase 1 regulatory subunit 12B. protein	155.51	413.523	1.41014	2.3e-08	1.71e-06
Nasvi2EG012758	phospholipase A1 member A. putative	1273.53	3372.17	1.40439	8.27e-10	8.49e-08
Nasvi2EG010336	Glucose dehydrogenase [acceptor]	135.444	358.55	1.40362	3.84e-07	1.96e-05
Nasvi2EG003244	SET and MYND domain-containing protein 4	77.1151	203.665	1.39987	5.18e-06	0.000194
Nasvi2EG002592	Collagen alpha-1 chain	3799.97	10045.6	1.39934	2.11e-05	0.000651
Nasvi2EG011761	Max-binding protein MNT	30.6467	80.5828	1.39335	0.000658	0.011091
Nasvi2EG002146	Flightin	216.672	567.999	1.38802	4.57e-07	2.28e-05
Nasvi2EG005303	plasma membrane calcium-transporting ATPase 3	131.231	343.881	1.38799	0.000648	0.010964
Nasvi2EG020596	Serine-type enodpeptidase	63.6211	166.499	1.38533	0.001912	0.025956
Nasvi2EG007523	Vesicular glutamate transporter 2	847.408	2214.16	1.38305	2.31e-09	2.09e-07
Nasvi2EG004661	Unknown	26.4178	68.936	1.38247	0.002799	0.034131
Nasvi2EG003589	Monocarboxylate transporter 12	411.173	1073.4	1.38084	0.000123	0.002755
Nasvi2EG011076	Antennapedia protein. putative	41.8175	108.798	1.37869	0.000463	0.008379
Nasvi2EG010251	Unknown	31.0293	80.6386	1.37789	0.00177	0.02452
Nasvi2EG018994	phosphoenolpyruvate carboxykinase [GTP]	40023.9	104151	1.3772	1.31e-08	1.05e-06
Nasvi2EG010002	Potassium channel subfamily K member 13	82.9997	215.261	1.37555	0.000156	0.003386
Nasvi2EG004034	Unknown	24.1809	62.7947	1.3741	0.002608	0.032485
Nasvi2EG000409	G-protein-coupled receptor moody	241.228	624.769	1.37074	7.06e-06	0.000255
Nasvi2EG014521	Venom acid phosphatase	74.9022	193.667	1.37034	1.94e-05	0.000605
Nasvi2EG012072	arylsulfatase B	714.28	1847.33	1.36946	1.38e-07	8.08e-06
Nasvi2EG009531	Fatty acid synthase	198.285	512.5	1.36843	0.001531	0.021975
Nasvi2EG017764	leucine-rich repeats and immunoglobulin domains protein 1-like. putative	39.6132	102.294	1.36751	0.000475	0.008519
Nasvi2EG006004	Unknown	22575.8	58023.1	1.36296	1.97e-06	8.29e-05
Nasvi2EG004720	protein kinase C delta type homolog. putative	107.926	277.566	1.36106	9.75e-07	4.55e-05
Nasvi2EG006138	Argonaute-2a	89.2684	229.207	1.35991	3.04e-05	0.000881
Nasvi2EG009661	Unknown	2764.78	7091.02	1.35737	9.95e-06	0.000337
Nasvi2EG011776	Unknown	1055.18	2701.85	1.35613	1.18e-06	5.31e-05
Nasvi2EG003512	Unknown	39.5978	101.293	1.3558	0.000155	0.003372
Nasvi2EG006658	Synaptic vesicle glycoprotein 2C	1320.42	3377.58	1.35508	2.18e-11	2.87e-09
Nasvi2EG022898	Tyrosine 3-monooxygenase	164.765	421.373	1.35213	0.00047	0.008457
Nasvi2EG002256	Unknown	169.333	432.434	1.35129	6.29e-08	4.13e-06
Nasvi2EG016534	acyl-CoA synthetase short-chain family member 3. mitochondrial. putative	7105.98	18130.2	1.35011	3.38e-12	5.16e-10
Nasvi2EG009992	Testicular acid phosphatase protein	2320.83	5919.22	1.34932	1.06e-06	4.89e-05
Nasvi2EG000382	B-cell lymphoma/leukemia 11B	81.2784	207.274	1.349	0.003745	0.042286
Nasvi2EG025831	Myosin-M heavy chain	78.6675	200.553	1.34842	0.002744	0.033627
Nasvi2EG007483	numb. protein	35.5013	90.4999	1.34828	0.002578	0.032265
Nasvi2EG021829	Unknown	35.2928	89.8188	1.34595	0.001418	0.020631
Nasvi2EG005978	muscarinic acetylcholine receptor DM1	117.2	297.334	1.34089	9.98e-05	0.002354
Nasvi2EG013236	Niemann-Pick C1 protein	265.413	672.118	1.33867	2.36e-08	1.74e-06
Nasvi2EG037297	Unknown	284.53	720.899	1.3385	0.000821	0.013197
Nasvi2EG005112	Unknown	286.144	720.847	1.33273	1.32e-08	1.05e-06
Nasvi2EG003884	Unknown	296.564	746.34	1.32996	3e-08	2.18e-06
Nasvi2EG001011	Unknown	86.052	216.516	1.3286	0.002678	0.033119
Nasvi2EG022831	Integrin beta-PS	749.687	1883.22	1.32729	1.47e-10	1.66e-08
Nasvi2EG008134	Hemicentin-2	192.782	482.808	1.32115	0.000156	0.003386
Nasvi2EG007956	Unknown	195.83	489.235	1.31872	3.06e-05	0.000886
Nasvi2EG013843	Zinc finger protein	65.8893	164.643	1.31844	2.96e-05	0.000864
Nasvi2EG014525	ORF	151.137	377.435	1.31718	1.14e-05	0.000376
Nasvi2EG019615	Segmentation protein Runt	39.9539	99.6813	1.31694	0.001755	0.024432
Nasvi2EG014966	High mobility group protein 2	713.817	1778.93	1.31542	2.06e-09	1.95e-07
Nasvi2EG000649	Unknown	28.9573	71.9598	1.31105	0.003152	0.037454
Nasvi2EG036055	Unknown	46.4728	115.355	1.3092	0.001983	0.026565
Nasvi2EG012484	Paired box protein Pax-6	50.1179	124.289	1.30774	0.002035	0.027052
Nasvi2EG012663	Retinaldehyde-binding protein 1 protein 2. putative	171.623	424.495	1.305	2.54e-07	1.38e-05
Nasvi2EG007617	Synleurin	2172.41	5366.92	1.30245	1.6e-06	6.94e-05
Nasvi2EG011831	Unknown	163.536	403.174	1.30051	8.34e-06	0.000293
Nasvi2EG006932	sodium/potassium-transporting ATPase subunit beta-2. putative	923.058	2277.26	1.30013	0.000142	0.00313
Nasvi2EG003059	Unknown	34.176	84.1117	1.29911	0.00267	0.033079
Nasvi2EG024976	Unknown	54.5471	134.264	1.29839	7.02e-05	0.001749
Nasvi2EG007101	High affinity cAMP-specific and IBMX-insensitive 3'.5'-cyclic phosphodiesterase 8A	937.884	2303.27	1.29468	1.3e-06	5.79e-05
Nasvi2EG015059	GD19662	80.7397	198.19	1.2945	1.78e-05	0.000562
Nasvi2EG013553	Unknown	65.236	160.005	1.29447	3.19e-05	0.000918
Nasvi2EG011342	turtle. protein	203.231	498.803	1.29369	0.001821	0.024944
Nasvi2EG018317	Unknown	67.593	165.773	1.29351	8.16e-06	0.000287
Nasvi2EG010202	Pancreatic triacylglycerol lipase	115.24	282.799	1.29304	1.87e-05	0.000587
Nasvi2EG010756	deadpan protein	26.9184	66.0342	1.29236	0.001937	0.026172
Nasvi2EG004342	Unknown	2200.04	5383.63	1.28944	1.9e-06	8.03e-05
Nasvi2EG006957	homogentisate 1.2-dioxygenase	6819.24	16656	1.28795	3.13e-12	4.84e-10
Nasvi2EG030687	Peroxisomal acyl-Coenzyme A oxidase 1	12432.5	30357	1.28746	8.28e-12	1.16e-09
Nasvi2EG020206	Unknown	810.746	1978.63	1.28505	4.42e-08	3.07e-06
Nasvi2EG009662	Unknown	13848.4	33772.9	1.28412	9.96e-06	0.000337
Nasvi2EG000672	Unknown	103.968	253.329	1.28369	1.62e-05	0.000514
Nasvi2EG010348	glucose dehydrogenase [acceptor]	51.453	125.109	1.28078	0.000354	0.00679
Nasvi2EG007615	Lipase 3	1288.96	3128.01	1.27641	8.91e-06	0.000309
Nasvi2EG015760	TE:Transposable element P Transposase	36.1679	87.4112	1.27497	0.001127	0.017077
Nasvi2EG016074	3-chlorobenzoate-3.4-dioxygenase oxygenase subunit	622.82	1502.57	1.27041	1.25e-09	1.25e-07
Nasvi2EG036368	Unknown	63.7839	153.998	1.26957	0.000173	0.003681
Nasvi2EG014542	Unknown	60.3139	145.096	1.26607	0.000439	0.008035
Nasvi2EG020497	Lipase	1269.05	3051.74	1.26442	7.79e-10	8.13e-08
Nasvi2EG012250	Lipase 3	326.148	784.494	1.26373	4.16e-05	0.001147
Nasvi2EG009474	Unknown	252.976	607.383	1.26089	1.9e-07	1.07e-05
Nasvi2EG013635	Unknown	205.782	492.783	1.25899	1.84e-05	0.00058
Nasvi2EG000989	Unknown	86.0603	205.927	1.25722	1.09e-05	0.000364
Nasvi2EG005464	Unknown	126.104	301.627	1.25586	7.91e-05	0.001928
Nasvi2EG036962	Transmembrane protein 151B	195.991	467.726	1.25401	0.000644	0.010913
Nasvi2EG007363	GMP reductase 2. putative	1477.37	3524.75	1.25398	4.1e-10	4.39e-08
Nasvi2EG009530	Fatty acid synthase	2794.48	6667.82	1.25321	4.74e-11	5.85e-09
Nasvi2EG019077	mps one binder kinase activator 2-like. putative	120.68	287.931	1.25205	1.44e-05	0.000468
Nasvi2EG009346	kibra. protein	397.45	948.337	1.25185	2.36e-05	0.000717
Nasvi2EG009552	optomotor-blind protein	84.2159	200.646	1.25034	0.001671	0.023567
Nasvi2EG012348	Unknown	1120.13	2665.97	1.24883	0.000408	0.00752
Nasvi2EG007855	Sodium-coupled monocarboxylate transporter 1	502.661	1195.01	1.24831	5.45e-09	4.69e-07
Nasvi2EG005971	Ankyrin 2.3/unc44	29.2454	69.4492	1.24604	0.002884	0.034857
Nasvi2EG011080	Unknown	3961.38	9377.4	1.24307	1.66e-05	0.000527
Nasvi2EG016041	Pancreatic triacylglycerol lipase	145.888	344.935	1.24047	8.48e-07	4.01e-05
Nasvi2EG002314	N-terminal asparagine amidohydrolase protein. putative	210.733	497.336	1.23803	1.72e-07	9.93e-06
Nasvi2EG004811	Solute carrier family 41 member 1	425.699	1004.97	1.23629	3.13e-07	1.66e-05
Nasvi2EG004848	Zinc finger and SCAN domain-containing protein 2	136.271	320.81	1.23452	0.00189	0.025689
Nasvi2EG004022	RING finger protein 207	131.155	308.997	1.23443	0.001494	0.021492
Nasvi2EG018116	elongation of very long chain fatty acids protein AAEL008004. putative	5692.84	13383.8	1.23246	1.37e-10	1.56e-08
Nasvi2EG004130	roadkill protein. putative	667.089	1565.95	1.23152	4.35e-07	2.2e-05
Nasvi2EG021396	Major royal jelly protein 2	2898.89	6809.78	1.23129	3.98e-10	4.31e-08
Nasvi2EG020514	Unknown	99.2885	232.861	1.22863	5.23e-05	0.001391
Nasvi2EG019711	Unknown	61.1925	143.532	1.22813	0.000602	0.010315
Nasvi2EG018275	Unknown	165.245	387.533	1.2276	1.07e-05	0.000358
Nasvi2EG008825	Pancreatic triacylglycerol lipase	48.6101	114.013	1.22622	0.00422	0.045758
Nasvi2EG036700	Unknown	47.0881	109.888	1.22118	0.002331	0.030295
Nasvi2EG000097	kynurenine--oxoglutarate transaminase 3. putative	302.735	703.748	1.21659	5.89e-08	3.91e-06
Nasvi2EG011463	Multiple inositol polyphosphate phosphatase	446.135	1037.17	1.21598	3.84e-06	0.00015
Nasvi2EG011919	v-type proton ATPase 116 kDa subunit a isoform 1	195.169	453.244	1.21416	0.000145	0.003189
Nasvi2EG011960	Calcium-dependent protein kinase 4	1295.68	3004.22	1.21124	2.2e-09	2.04e-07
Nasvi2EG011317	Metalloprotease	149.344	345.203	1.20717	0.000339	0.006561
Nasvi2EG000927	Homeobox protein unc-4	155.719	359.784	1.20652	1.64e-06	7.06e-05
Nasvi2EG014303	neurotrimin	69.5399	160.526	1.20534	0.003716	0.042073
Nasvi2EG000852	Aquaporin AQPAn.G	1965.93	4535.36	1.20444	2.45e-09	2.2e-07
Nasvi2EG016468	Chondroitin sulfate proteoglycan 4	285.047	657.615	1.20427	0.003627	0.041299
Nasvi2EG037140	Transient receptor potential-gamma protein	58.0064	133.769	1.20234	0.001819	0.024944
Nasvi2EG008968	Synaptic vesicle glycoprotein 2B	546.028	1255.12	1.20024	1.17e-08	9.49e-07
Nasvi2EG015805	Innexin shaking-B	98.7233	226.939	1.19981	0.000875	0.013844
Nasvi2EG020210	Unknown	183.654	422.118	1.19908	9.63e-07	4.51e-05
Nasvi2EG019537	Transient receptor potential channel pyrexia	181.977	417.359	1.19622	1.36e-06	5.98e-05
Nasvi2EG010980	Doublesex female isoform	3019.21	6912.97	1.19476	5.12e-10	5.44e-08
Nasvi2EG006898	Cyclic nucleotide-gated cation channel alpha-3 (Fragment)	92.2957	211.047	1.19236	0.003994	0.044185
Nasvi2EG005118	chitinase 1. putative	55.0224	125.854	1.19193	0.001953	0.026306
Nasvi2EG004277	GTP cyclohydrolase 1	402.662	920.176	1.19185	5.97e-08	3.94e-06
Nasvi2EG003403	proton-coupled amino acid transporter 4. putative	2385.81	5438.8	1.18886	1.23e-07	7.31e-06
Nasvi2EG016073	Unknown	80.7583	184.234	1.18852	0.00011	0.002538
Nasvi2EG025794	scavenger receptor class B member 1	447.13	1021.27	1.18801	0.001233	0.018414
Nasvi2EG008475	Low-density lipoprotein receptor-related protein	1189.76	2711.28	1.1879	1.11e-09	1.12e-07
Nasvi2EG019693	Brefeldin A-inhibited guanine nucleotide-exchange protein 3	214.578	489.179	1.18758	0.004737	0.04959
Nasvi2EG009936	Laccase	337.525	768.895	1.18718	1.21e-08	9.72e-07
Nasvi2EG001957	roadkill protein. putative	92.2615	210.216	1.18691	0.000148	0.00324
Nasvi2EG012667	Monocarboxylate transporter 10	159.27	363.03	1.18675	0.00263	0.032684
Nasvi2EG008476	low-density lipoprotein receptor-related protein 2. putative	111.636	253.805	1.18344	1.16e-05	0.000379
Nasvi2EG006990	Neural proliferation differentiation and control protein	723.042	1644	1.18301	5.07e-06	0.000191
Nasvi2EG005508	UDP-glucuronosyltransferase 2C1	951.787	2153.38	1.17687	1.48e-08	1.16e-06
Nasvi2EG018215	Ribonuclease T2 family	201.083	453.959	1.17318	0.000173	0.003681
Nasvi2EG010358	Major royal jelly protein	97.6479	219.525	1.1687	8.61e-05	0.002066
Nasvi2EG000100	vanin protein 1	448.557	1007.31	1.16612	3.37e-07	1.77e-05
Nasvi2EG008625	Unknown	989.677	2221.46	1.16452	6.23e-06	0.000228
Nasvi2EG020634	Harmonin	353.848	794.678	1.16355	5.63e-05	0.001474
Nasvi2EG013912	Unknown	166.801	373.643	1.16245	1.78e-06	7.56e-05
Nasvi2EG004601	Unknown	35.2794	78.9185	1.16052	0.00329	0.038723
Nasvi2EG012731	Defective proboscis extension response	163.839	366.6	1.1599	9.74e-05	0.002305
Nasvi2EG004628	Unknown	206.652	462.415	1.15971	2.65e-05	0.000788
Nasvi2EG008459	calcium-dependent secretion activator	1047.41	2342.66	1.15926	0.003062	0.036535
Nasvi2EG018305	Gamma-glutamyl hydrolase A	900.258	2010.35	1.15834	2.17e-08	1.65e-06
Nasvi2EG011384	Unknown	231.742	517.801	1.15794	2.81e-06	0.000112
Nasvi2EG010507	ATP-dependent RNA helicase WM6. putative	2264.78	5056.06	1.15734	9.39e-09	7.65e-07
Nasvi2EG009806	Spindle assembly checkpoint component MAD1	71.2428	158.871	1.15596	0.00109	0.016584
Nasvi2EG032189	Uncharacterized protein GLEAN_15470	81.3189	181.2	1.15476	6.84e-05	0.001716
Nasvi2EG008479	hippocampus abundant transcript 1 protein. putative	2803.31	6248.42	1.15417	2.45e-06	0.0001
Nasvi2EG012954	Hairy/enhancer-of-split related with YRPW motif protein	535.473	1191.92	1.15226	5.3e-07	2.62e-05
Nasvi2EG013184	Forkhead box protein D3-B	109.262	243.206	1.15163	0.003592	0.040973
Nasvi2EG004678	Scavenger receptor class B member 1	758.237	1685.53	1.14998	1.03e-07	6.26e-06
Nasvi2EG015588	Serine proteinase stubble	353.974	781.677	1.14337	5.75e-08	3.84e-06
Nasvi2EG007077	Unknown	433.226	958.247	1.14335	8.07e-08	5.13e-06
Nasvi2EG012647	Unknown	66.0253	145.602	1.13979	0.002041	0.027106
Nasvi2EG005296	nicotinic acetylcholine receptor beta1 subunit	135.436	298.508	1.13935	0.000847	0.013494
Nasvi2EG019603	tiptop protein	298.352	657.892	1.13894	0.002322	0.030216
Nasvi2EG006165	Peritrophic membrane chitin binding protein	67.1288	147.734	1.13675	0.003456	0.039827
Nasvi2EG006375	nuclear hormone receptor HR3. putative	402.921	885.56	1.13553	4.25e-05	0.001166
Nasvi2EG015515	Ankyrin	409.446	900.184	1.13549	6.3e-07	3.08e-05
Nasvi2EG010344	Glucose dehydrogenase	104.609	229.435	1.13199	0.000271	0.005416
Nasvi2EG019611	Laccase	1165.71	2556.21	1.13071	0.000514	0.009082
Nasvi2EG010622	Chymotrypsin-2	214.032	467.229	1.12651	4.8e-06	0.000183
Nasvi2EG015812	innexin inx2	1518.77	3315.08	1.12429	0.000182	0.003847
Nasvi2EG010898	Unknown	1022.82	2232.04	1.12385	8.32e-08	5.24e-06
Nasvi2EG019581	Unknown	133.988	292.476	1.1237	0.001953	0.026306
Nasvi2EG019098	Trypsin-1	133.296	290.669	1.12342	0.00013	0.002888
Nasvi2EG011062	Unknown	63.4661	138.247	1.12191	0.000959	0.014901
Nasvi2EG010658	tRNA methyltransferase 112 homolog	377.963	823.602	1.12174	2.3e-06	9.52e-05
Nasvi2EG005726	Unknown	158.39	344.723	1.12116	3.71e-05	0.001047
Nasvi2EG007161	Pancreatic triacylglycerol lipase	107.423	233.86	1.12049	0.000113	0.002606
Nasvi2EG005290	heat shock protein cognate 3	1590.31	3462.3	1.11993	1.28e-07	7.57e-06
Nasvi2EG010235	Unknown	276.748	600.198	1.11743	1.1e-06	5e-05
Nasvi2EG021227	Unknown	282.514	613.348	1.11593	0.002019	0.026957
Nasvi2EG007318	Speckle-type POZ protein	41.6198	90.1454	1.11552	0.000406	0.007489
Nasvi2EG010612	GF20376	2501.49	5419.95	1.11522	1.32e-07	7.8e-06
Nasvi2EG007332	Unknown	89.6614	194.707	1.11441	0.001564	0.022244
Nasvi2EG007066	aryl hydrocarbon receptor nuclear translocator protein 1	190.711	413.07	1.11372	2.35e-05	0.000717
Nasvi2EG007830	UPF0326 protein FAM152B	175.531	380.498	1.11358	2.72e-05	0.000805
Nasvi2EG002850	CRAL-TRIO domain containing protein	78.9835	170.921	1.11342	0.000661	0.011126
Nasvi2EG014261	Actin. cytoplasmic 1	37517.1	81290.8	1.11335	0.002422	0.030886
Nasvi2EG000827	Serpin B6	108.637	234.863	1.11064	0.000513	0.009073
Nasvi2EG019915	transport protein Sec31A protein	78.139	168.782	1.11042	0.000822	0.013197
Nasvi2EG012774	jagged-1 protein	215.463	464.767	1.10773	4.97e-06	0.000188
Nasvi2EG008864	yellow protein	3593.04	7746.81	1.1067	2.08e-06	8.66e-05
Nasvi2EG018117	Unknown	1464.76	3141.01	1.09979	6.56e-07	3.18e-05
Nasvi2EG009166	acyl-CoA Delta(11) desaturase. putative	1363.13	2920.72	1.09815	4.67e-08	3.18e-06
Nasvi2EG009765	Cytochrome P450 4g15	126.574	270.984	1.0975	4.83e-05	0.001302
Nasvi2EG015798	Unknown	198.657	423.974	1.09158	0.000938	0.014611
Nasvi2EG009225	RAG1-activating protein 1 protein. putative	747.575	1595.85	1.09152	4.22e-07	2.14e-05
Nasvi2EG012745	Cytochrome P450 6BD6	7624.94	16265.7	1.09073	9.34e-08	5.77e-06
Nasvi2EG004722	Unknown	500.392	1067.49	1.09037	0.00096	0.014907
Nasvi2EG004844	drumstick protein. putative	57.3983	122.137	1.08894	0.004028	0.044354
Nasvi2EG036938	Tyrosine-protein kinase PR2	175.762	374.086	1.08778	0.002259	0.029641
Nasvi2EG010284	Glutamate-gated chloride channel	52.4927	111.675	1.08729	0.002675	0.033108
Nasvi2EG002429	uridine 5'-monophosphate synthase	77.2759	164.194	1.08719	0.000442	0.008067
Nasvi2EG012068	GABA-gated ion channel	663.913	1412.99	1.08705	0.0013	0.0192
Nasvi2EG000807	Leucine-rich repeat-containing protein	159.229	338.109	1.08542	5.69e-05	0.001483
Nasvi2EG030939	Unknown	160.748	340.582	1.08133	7.34e-05	0.001814
Nasvi2EG000032	Excitatory amino acid transporter	73.6025	155.424	1.07853	0.000556	0.009696
Nasvi2EG006664	Unknown	230.466	486.522	1.07695	7.83e-06	0.00028
Nasvi2EG010557	Diacylglycerol kinase theta	430.888	910.585	1.0769	0.002378	0.030701
Nasvi2EG023066	Integrin alpha-PS4	557.033	1174.45	1.07572	3.72e-07	1.91e-05
Nasvi2EG003468	epidermal cell surface receptor	150.089	316.556	1.07519	0.00027	0.005399
Nasvi2EG005178	Cytochrome P450 9e2 (Fragment)	145.922	307.874	1.07473	0.000107	0.002493
Nasvi2EG001866	Unknown	3663.59	7724.35	1.07455	1.01e-07	6.18e-06
Nasvi2EG033462	Unknown	261.387	550.891	1.07368	6.26e-06	0.000229
Nasvi2EG003201	CBFA2T3 protein	118.201	249.07	1.07326	0.000818	0.013192
Nasvi2EG007114	Glucose dehydrogenase	62.5091	131.776	1.07325	0.003894	0.043285
Nasvi2EG014113	Integrin alpha-8	113.62	239.441	1.07309	0.000391	0.007333
Nasvi2EG007883	ADAMTS protein 3 (Fragment). putative	145.634	306.553	1.07186	0.002401	0.030872
Nasvi2EG012300	Sodium/potassium-transporting ATPase subunit alpha	648.517	1364.77	1.07169	0.000137	0.003039
Nasvi2EG008897	Unknown	122.51	257.642	1.07159	0.000571	0.009915
Nasvi2EG010766	Sushi. von Willebrand factor type A. EGF and pentraxin domain-containing protein 1	1220.22	2565.13	1.07015	0.001313	0.019378
Nasvi2EG010463	Unknown	4923.34	10319.4	1.06708	2.7e-08	1.97e-06
Nasvi2EG004366	cysteine-rich motor neuron 1 protein. putative	404.35	847.931	1.06633	3.11e-06	0.000123
Nasvi2EG001183	Unknown	784.416	1643.48	1.06417	5.29e-05	0.001403
Nasvi2EG012251	Lipase	52.6014	110.028	1.06303	0.001391	0.020275
Nasvi2EG012651	Synaptic vesicle glycoprotein 2B	70.8659	147.968	1.0618	0.000255	0.005126
Nasvi2EG027277	Cytochrome P450 6a2	253.357	529.42	1.06122	4.74e-05	0.00128
Nasvi2EG011140	Neurexin I	194.427	405.868	1.06107	0.000314	0.006199
Nasvi2EG010250	GLEAN_29735	84.8128	176.986	1.05957	0.001747	0.024426
Nasvi2EG018263	Unknown	2434.6	5073.06	1.05912	3.33e-08	2.39e-06
Nasvi2EG005668	Unknown	4421.61	9209.88	1.05911	2.38e-06	9.79e-05
Nasvi2EG012353	Unknown	105.178	219.329	1.05872	0.000384	0.007269
Nasvi2EG009648	Unknown	6339.96	13217.3	1.05809	2.07e-05	0.00064
Nasvi2EG011720	Papilin (Fragment)	1048.43	2184.79	1.05689	2.92e-05	0.000857
Nasvi2EG014018	ORF for hypothetical protein	235.647	490.142	1.05566	0.002719	0.033456
Nasvi2EG007048	cystathionine gamma-lyase. putative	10262.6	21312.9	1.05419	3.14e-08	2.27e-06
Nasvi2EG002903	Adenosine receptor A2b	333.09	691.46	1.0531	8.84e-06	0.000308
Nasvi2EG008626	Unknown	3449.71	7151.38	1.04961	3.03e-07	1.62e-05
Nasvi2EG007633	synaptic vesicle glycoprotein 2B. putative	9475.52	19612.1	1.04882	2.29e-08	1.71e-06
Nasvi2EG011380	yorkie homolog	185.415	383.798	1.04805	0.001586	0.022511
Nasvi2EG003019	facilitated trehalose transporter Tret1-2	269.724	558.324	1.04776	0.002442	0.031083
Nasvi2EG011922	organic cation transporter protein. putative	167.462	345.8	1.04481	2.49e-05	0.00075
Nasvi2EG007166	Serine Protease	7126.17	14703	1.04392	2.01e-05	0.000624
Nasvi2EG000400	fasciclin-2	491.68	1014.92	1.04336	1.07e-06	4.89e-05
Nasvi2EG005465	Unknown	8334.81	17192.1	1.04308	8.25e-08	5.22e-06
Nasvi2EG007578	transcription factor Ken 1	494.631	1017.89	1.03975	0.00251	0.031759
Nasvi2EG020101	netrin receptor UNC5C	345.809	711.634	1.03939	0.003861	0.043041
Nasvi2EG012749	eyes absent homolog 4	259.825	535.01	1.03853	0.002268	0.029698
Nasvi2EG007759	Sugar transporter ERD6 6. putative	11637.7	23925.9	1.03847	3.82e-08	2.73e-06
Nasvi2EG024534	heat shock protein cognate 5	26346.5	54138.7	1.03837	4.6e-08	3.16e-06
Nasvi2EG006502	ATP-binding cassette sub-family A member 1	4540.46	9324.2	1.03714	9.06e-08	5.65e-06
Nasvi2EG016617	Unknown	1242.36	2546.36	1.03415	0.000394	0.007354
Nasvi2EG008291	disintegrin and metalloproteinase domain-containing protein 10	71.0099	145.583	1.03175	0.002841	0.034434
Nasvi2EG007611	DNA-binding protein SATB1	180.67	369.817	1.03149	0.004373	0.046984
Nasvi2EG019073	Unknown	187.227	382.609	1.02859	0.000683	0.011376
Nasvi2EG022821	Unknown	487.291	994.579	1.02795	9.51e-06	0.000327
Nasvi2EG009149	Unknown	144.56	294.642	1.02633	0.000195	0.004114
Nasvi2EG007504	polypeptide N-acetylgalactosaminyltransferase 9. putative. putative	199.326	406.184	1.02327	0.002078	0.027538
Nasvi2EG008950	laminin subunit beta-1	5181.03	10537.5	1.02302	4.45e-05	0.001211
Nasvi2EG009363	Unknown	3070.66	6236.19	1.02087	0.000174	0.003703
Nasvi2EG007198	Laminin subunit gamma-1	717.105	1457.01	1.01987	3.94e-05	0.001101
Nasvi2EG006058	Metalloprotease	478.517	970.312	1.01891	3.99e-05	0.001114
Nasvi2EG013273	hydroxymethylglutaryl-CoA synthase 1	2000.12	4049.68	1.01709	1.1e-07	6.61e-06
Nasvi2EG020469	Unknown	1946.54	3939.4	1.01637	6.96e-05	0.001738
Nasvi2EG009607	roadkill protein. putative	2319.21	4691.34	1.01632	8.45e-08	5.3e-06
Nasvi2EG017703	Esterase FE4	215.272	435.3	1.01381	5.82e-05	0.001504
Nasvi2EG003112	ATP-binding cassette sub-family G member 4	3025.22	6109.8	1.01243	7.35e-05	0.001814
Nasvi2EG019913	Unknown	1318.77	2652.93	1.0065	0.000121	0.002731
Nasvi2EG003930	Unknown	11095.1	22266.9	1.00489	0.000461	0.008378
Nasvi2EG006366	histidine decarboxylase	383.474	769.764	1.00426	1.04e-05	0.000351
Nasvi2EG019692	Lipase 3	15352.7	30788.5	1.00354	3.68e-07	1.9e-05
Nasvi2EG000415	Translocation-associated membrane protein 1 1. putative	7108.49	14257.3	1.00342	6.63e-08	4.29e-06
Nasvi2EG003659	Unknown	473.868	950.118	1.00309	4.77e-06	0.000183
Nasvi2EG009180	Unknown	142.06	284.894	1.00297	0.000207	0.004322
Nasvi2EG002254	Guanylate cyclase	235.871	472.659	1.00182	0.004327	0.046618
Nasvi2EG008790	Multidrug resistance-associated protein 5	3058.16	6127.3	1.00158	2.46e-07	1.34e-05
Nasvi2EG004370	Cysteine-rich motor neuron 1 protein	559.341	1121.04	1.00145	2.01e-06	8.41e-05
Nasvi2EG020143	staphylococcal nuclease domain-containing protein 1	2135.22	4282.51	1.00086	9.87e-05	0.002332
Nasvi2EG001604	DNA primase large subunit	5024.25	10041.1	0.999164	1.07e-07	6.44e-06
Nasvi2EG011843	Unknown	161.138	322.684	0.998934	0.001951	0.026306
Nasvi2EG004843	Unknown	711.664	1419.89	0.995607	1.24e-06	5.52e-05
Nasvi2EG003883	Unknown	488.213	972.937	0.994564	3.21e-06	0.000126
Nasvi2EG010485	Zinc finger protein	275.226	548.281	0.991466	0.000157	0.003403
Nasvi2EG010615	Unknown	90.5658	180.073	0.989737	0.003969	0.044006
Nasvi2EG012915	Unknown	405.195	804.767	0.988818	1.14e-05	0.000376
Nasvi2EG004129	ephrin-B1	516.41	1024.84	0.987197	0.002495	0.031625
Nasvi2EG004001	Tyrosine kinase receptor Cad96Ca	156.251	310.12	0.986811	0.002003	0.026804
Nasvi2EG003083	Unknown	646.473	1282.38	0.985423	0.001762	0.024432
Nasvi2EG019463	Unknown	1140.13	2258.08	0.985292	1.67e-07	9.7e-06
Nasvi2EG000121	Myb-binding protein 1A	8033.36	15914.6	0.985221	2.16e-07	1.2e-05
Nasvi2EG007027	Unknown	261.509	518.749	0.984614	0.003401	0.039495
Nasvi2EG001221	Unknown	568.31	1125.63	0.983425	0.00323	0.038166
Nasvi2EG014478	proto-oncogene C-Fos	464.495	916.709	0.980195	4.36e-06	0.000169
Nasvi2EG001396	Unknown	449.239	886.304	0.98005	6.96e-06	0.000253
Nasvi2EG002593	tyrosine aminotransferase. putative	7774.02	15355.8	0.979682	9.16e-07	4.3e-05
Nasvi2EG011225	Syntaxin-binding protein 5	437.665	863.007	0.977094	0.004515	0.048004
Nasvi2EG013797	citrate synthase 2	6149.97	12114.8	0.976042	0.004003	0.044216
Nasvi2EG018636	Unknown	11348.1	22296.6	0.974371	2.12e-07	1.19e-05
Nasvi2EG008497	Unknown	4013.21	7873.52	0.971825	6.92e-07	3.33e-05
Nasvi2EG002335	hydroxyacid oxidase 1. putative	57.1314	112.159	0.971753	0.002885	0.034857
Nasvi2EG008015	Sugar transporter ERD6 6	100.205	196.455	0.971619	0.0004	0.007442
Nasvi2EG003297	LIM homeobox transcription factor 1 beta	81.5607	159.815	0.969028	0.001778	0.024573
Nasvi2EG016337	Unknown	312.976	612.471	0.966501	0.000892	0.014084
Nasvi2EG004343	Unknown	1666.6	3253.88	0.963118	0.00069	0.011476
Nasvi2EG012914	Basic fibroblast growth factor receptor 1	542.851	1059.09	0.962542	2.32e-05	0.00071
Nasvi2EG009865	bifunctional heparan sulfate N-deacetylase/N-sulfotransferase. putative	105.007	205.034	0.962321	0.004151	0.045204
Nasvi2EG003664	Zinc finger protein	3599.11	7019.32	0.961487	0.00105	0.016081
Nasvi2EG018103	Elongation of very long chain fatty acids protein	3083.33	6007.93	0.961445	8.25e-07	3.92e-05
Nasvi2EG002048	Unknown	8167.21	15906.7	0.960826	7.56e-05	0.001862
Nasvi2EG002599	aromatic-L-amino-acid decarboxylase	2463.54	4799.03	0.960727	1.02e-06	4.76e-05
Nasvi2EG014411	Sugar transporter ERD6 7. putative	377.861	735.967	0.959943	0.003814	0.042746
Nasvi2EG000472	nicotinic acetylcholine receptor alpha2 subunit	185.966	360.835	0.955479	0.002714	0.033445
Nasvi2EG009285	Unknown	239.934	465.524	0.955447	7.89e-05	0.001928
Nasvi2EG006660	Synaptic vesicle glycoprotein 2B	101.853	197.723	0.955076	0.003567	0.040726
Nasvi2EG012578	inorganic phosphate cotransporter. putative. putative	887.176	1721.61	0.954978	2.58e-06	0.000104
Nasvi2EG010685	Acyl-CoA Delta(11) desaturase	305.962	593.495	0.954918	7.71e-06	0.000276
Nasvi2EG021005	Methyltransferase protein 6	2414.96	4680.98	0.952818	2.3e-06	9.52e-05
Nasvi2EG013741	phosphatidate phosphatase	1546.47	2993.42	0.952332	1.08e-05	0.000362
Nasvi2EG003588	Monocarboxylate transporter 3	628.233	1217.6	0.952109	1.52e-05	0.00049
Nasvi2EG010613	Unknown	4955.98	9574.94	0.950179	8.36e-06	0.000293
Nasvi2EG009218	Peroxidase	3961.77	7647.09	0.947817	1.03e-06	4.78e-05
Nasvi2EG022241	shootin-1	158.717	306.568	0.947281	0.000498	0.008868
Nasvi2EG007616	Insulin growth factor-binding protein complex acid labile subunit	400.729	772.221	0.945882	1.55e-05	0.000496
Nasvi2EG016346	Unknown	1095.52	2112.54	0.945805	6.79e-05	0.00171
Nasvi2EG001956	Unknown	2098.17	4041.11	0.94524	4.33e-05	0.001183
Nasvi2EG001603	l-threonine 3-dehydrogenase. mitochondrial. putative	144.297	277.873	0.943456	0.000936	0.014606
Nasvi2EG010349	Glucose dehydrogenase [acceptor]	883.961	1698.86	0.942472	1.85e-06	7.86e-05
Nasvi2EG003190	tubulin beta-3 chain. putative	951.2	1829.29	0.940512	0.000108	0.002507
Nasvi2EG017400	synapsin	298.667	572.274	0.936363	0.002865	0.034693
Nasvi2EG012394	Unknown	194.451	372.499	0.935134	0.000417	0.007642
Nasvi2EG008182	couch potato protein. putative	75.8987	145.089	0.934569	0.002887	0.034857
Nasvi2EG015854	Torso protein. putative	726.588	1390.18	0.934462	6.04e-06	0.000222
Nasvi2EG002637	Nucleolar pre-ribosomal-associated protein 1	989.81	1891	0.931671	6.99e-06	0.000253
Nasvi2EG005396	44 kDa salivary lipase protein SP14. putative	530.425	1011.88	0.931633	7.31e-06	0.000263
Nasvi2EG005298	Toll. protein	501.826	957.084	0.929209	0.002025	0.026976
Nasvi2EG000001	Sugar transporter ERD6 4. putative	574.469	1093.54	0.928375	1.65e-06	7.12e-05
Nasvi2EG001029	Unknown	456.573	869.257	0.926517	0.000574	0.009964
Nasvi2EG001169	jmjC domain-containing Histone demethylation protein 3B	3357.17	6384.07	0.925519	2.71e-06	0.000109
Nasvi2EG011632	Unknown	166.847	317.127	0.923584	0.00182	0.024944
Nasvi2EG020502	Lipase	154.151	292.118	0.922865	0.000826	0.01321
Nasvi2EG007580	Unknown	140.888	267.391	0.922303	0.002224	0.029277
Nasvi2EG008460	Beta-1.3-galactosyltransferase 1	1826.56	3465.16	0.922206	0.000576	0.009983
Nasvi2EG001222	Unknown	867.844	1646.83	0.921665	6.76e-05	0.001706
Nasvi2EG005252	Unknown	261.634	495.854	0.92086	0.000237	0.004851
Nasvi2EG008136	Coiled-coil domain-containing protein 132	223.499	423.963	0.920854	0.002341	0.030384
Nasvi2EG003009	Dystroglycan	445.545	845.055	0.920702	0.001737	0.024341
Nasvi2EG012873	Unknown	12781.3	24169	0.918364	1.44e-06	6.25e-05
Nasvi2EG008789	Golgin-45	344.335	650.525	0.916866	5.39e-05	0.00142
Nasvi2EG007076	Unknown	1466.95	2771.13	0.915638	2.53e-05	0.000761
Nasvi2EG015777	Reverse transcriptase	138.504	261.344	0.915081	0.00077	0.012557
Nasvi2EG030938	Unknown	489.716	922.238	0.911739	3.92e-05	0.001099
Nasvi2EG011340	Scavenger receptor class B member 1	5054.47	9483.36	0.90745	1.15e-06	5.17e-05
Nasvi2EG028743	Unknown	152.869	284.679	0.898479	0.0021	0.027801
Nasvi2EG007568	Esterase FE4	1442.76	2685.91	0.895795	1.14e-05	0.000376
Nasvi2EG008830	Unknown	462.114	860.772	0.895193	0.000188	0.003974
Nasvi2EG011426	Trypsin-1	45610.8	84732	0.893574	1.08e-06	4.92e-05
Nasvi2EG024748	CG34318	216.761	402.917	0.893149	0.001251	0.018637
Nasvi2EG012369	Unknown	464.746	863.277	0.892602	7.3e-05	0.00181
Nasvi2EG000550	lipopolysaccharide-induced tumor necrosis factor-alpha factor homolog	2532.11	4703.6	0.892161	8.04e-06	0.000284
Nasvi2EG037151	Uncharacterized protein KIAA0423	281.152	521.71	0.891424	0.001697	0.02391
Nasvi2EG003402	Unknown	728.042	1349.63	0.889264	2.24e-05	0.000686
Nasvi2EG002336	hydroxyacid oxidase	755.44	1399.94	0.889039	1.71e-05	0.000541
Nasvi2EG016841	Laccase	279.215	518.097	0.889028	0.001785	0.024617
Nasvi2EG015024	Sugar transporter ERD6 4. putative	1182.38	2190.17	0.887955	8.56e-06	0.000299
Nasvi2EG002796	Prostatic acid phosphatase	1793.89	3322.8	0.887905	5.26e-06	0.000196
Nasvi2EG014120	NUAK family SNF1 kinase 1 (Fragment). putative	748.657	1386.4	0.886415	0.000118	0.002674
Nasvi2EG001316	ATP-binding cassette sub-family D member 2	7178.33	13232.9	0.881632	2.72e-06	0.000109
Nasvi2EG034082	Unknown	280.295	516.289	0.880558	6.05e-05	0.001555
Nasvi2EG013658	Unknown	1757.69	3230.93	0.87808	5.69e-06	0.00021
Nasvi2EG002430	Cyclin-dependent kinase 2. putative	81.5496	149.719	0.875221	0.003258	0.038456
Nasvi2EG001063	Unknown	534.65	981.225	0.874139	0.000202	0.004233
Nasvi2EG001131	Class B basic helix-loop-helix protein 8	362.058	663.86	0.873605	0.000332	0.00647
Nasvi2EG021452	sugar phosphate exchanger 2. putative	169.961	311.298	0.871455	0.002029	0.027005
Nasvi2EG006805	msta. protein	92.3277	168.916	0.871108	0.003752	0.042286
Nasvi2EG008331	Apolipophorins	1262.66	2312.01	0.86964	5.68e-05	0.001483
Nasvi2EG001535	Serine/threonine-protein kinase SNF1 kinase 2	888.514	1623.55	0.867675	0.000264	0.00531
Nasvi2EG000081	ATP-binding cassette sub-family G member 4	2217.27	4041.85	0.866381	7.15e-06	0.000258
Nasvi2EG020605	Serine Protease P25	97.4492	177.643	0.866048	0.002625	0.032655
Nasvi2EG016061	Fatty acid synthase	1051.84	1919.84	0.865868	1.52e-05	0.00049
Nasvi2EG034499	Unknown	132.181	241.277	0.865741	0.003336	0.039156
Nasvi2EG005755	Unknown	3939.59	7168.93	0.86253	2.46e-06	0.0001
Nasvi2EG009524	Unknown	460.359	835.84	0.859616	3.76e-05	0.001057
Nasvi2EG003934	Carbohydrate kinase	400.256	726.559	0.858495	0.000369	0.007021
Nasvi2EG014135	transport protein Sec61 subunit alpha. protein	5342.81	9684.26	0.857576	4.16e-06	0.000162
Nasvi2EG009433	spondin-1	5358.97	9715.94	0.856427	0.00012	0.002708
Nasvi2EG010362	Serine Protease	118.998	215.011	0.853938	0.001699	0.023913
Nasvi2EG001135	slit protein	834.113	1509.11	0.853605	0.003281	0.038692
Nasvi2EG001312	Gamma-interferon-inducible lysosomal thiol reductase	10320.5	18627	0.852484	4.43e-06	0.000171
Nasvi2EG013062	bestrophin-3	528.511	955.014	0.852402	0.000551	0.009628
Nasvi2EG002753	Pleckstrin proteiny domain-containing family G member	2761.19	4990.51	0.851423	0.000235	0.00482
Nasvi2EG011252	Fatty acyl-CoA reductase 1	2202.04	3973.15	0.850256	3.69e-05	0.001043
Nasvi2EG005436	Serine protease P8	406.038	732.72	0.850075	0.000152	0.003318
Nasvi2EG021386	Luciferin 4-monooxygenase	570.597	1029.64	0.85007	8.59e-05	0.002066
Nasvi2EG005137	Testicular acid phosphatase protein	1093.01	1968.69	0.848349	1.89e-05	0.000593
Nasvi2EG011307	venom protease	550.113	991.378	0.848241	0.000127	0.002842
Nasvi2EG000414	Zinc finger protein 512B	475.034	855.774	0.848012	0.000121	0.002725
Nasvi2EG013461	growth arrest-specific protein 2. putative	1921.16	3461.75	0.847803	0.002602	0.032472
Nasvi2EG008353	Membrane-bound O-acyltransferase domain-containing protein 7	2690.65	4844.8	0.846156	0.003855	0.04304
Nasvi2EG013501	Unknow	173.398	311.678	0.844954	0.001863	0.025397
Nasvi2EG022223	UDP-N-acetylhexosamine pyrophosphorylase	1030.74	1853.31	0.84434	6.86e-05	0.001719
Nasvi2EG010792	Alpha-amylase	106.501	191.406	0.843806	0.002765	0.033785
Nasvi2EG028318	Unknown	109.435	196.433	0.843686	0.002726	0.033506
Nasvi2EG006018	riboflavin transporter 2-A. putative	1921.97	3448	0.842445	1.45e-05	0.000468
Nasvi2EG021288	Unknown (Fragment)	142.884	256.23	0.842054	0.002731	0.033533
Nasvi2EG009885	Unknown	173.751	310.965	0.83874	0.000389	0.00733
Nasvi2EG007342	Unknown (Fragment)	214.39	383.368	0.836305	0.003715	0.042073
Nasvi2EG000877	KN motif and ankyrin repeat domain-containing protein	1959.96	3504.04	0.83621	0.000752	0.012283
Nasvi2EG026028	Unknown	1213.11	2168.23	0.835638	0.000353	0.00679
Nasvi2EG022822	Unknown	297.449	531.56	0.835603	0.000324	0.006345
Nasvi2EG010896	Solute carrier family 22 member	341.694	610.686	0.83557	0.002906	0.035013
Nasvi2EG013616	semaphorin-5A	341.138	607.851	0.83169	0.000405	0.007488
Nasvi2EG000395	Unknown	843.262	1502.14	0.831424	0.0001	0.002361
Nasvi2EG002601	Aromatic-L-amino-acid decarboxylase	86.4876	153.836	0.828152	0.004183	0.045422
Nasvi2EG013177	Patj protein	1275.1	2261.62	0.824796	0.00401	0.04425
Nasvi2EG009699	Unknown	185.672	329.373	0.824506	0.003451	0.039816
Nasvi2EG008409	Excitatory amino acid transporter 3	4584.87	8119.9	0.82412	0.001561	0.022244
Nasvi2EG012316	Transcription factor kayak	2796.62	4953.65	0.822405	0.001156	0.01745
Nasvi2EG016118	Myosin light chain kinase	566.159	1001.42	0.820533	0.001853	0.025301
Nasvi2EG013868	Unknown	17041.3	30058.8	0.816997	0.000228	0.004699
Nasvi2EG014347	plastin-3	5009.96	8822.71	0.814515	0.000655	0.011055
Nasvi2EG023769	Fibroblast growth factor receptor 1	1097.66	1932.17	0.814402	7.3e-05	0.00181
Nasvi2EG008786	glutamate dehydrogenase. mitochondrial	2030.79	3575.16	0.814202	0.001178	0.017745
Nasvi2EG006105	Unknown	325.962	573.815	0.813624	0.000747	0.012235
Nasvi2EG002897	alan shepard. protein	679.322	1195.9	0.81315	0.000235	0.004823
Nasvi2EG014260	transmembrane protein 104 homolog	1213.33	2126.94	0.808355	0.000113	0.002602
Nasvi2EG009772	pancreatic triacylglycerol lipase. putative	4487.4	7836.41	0.803338	2.99e-05	0.000871
Nasvi2EG014068	Transcription factor AP-1	2807.4	4903.3	0.802953	0.000104	0.002438
Nasvi2EG009672	Unknown	125.339	218.806	0.802669	0.002214	0.029185
Nasvi2EG013950	Unknown	4951.68	8633.57	0.802523	2.73e-05	0.000805
Nasvi2EG019619	Unknown	918.796	1604.43	0.80243	0.000695	0.011541
Nasvi2EG003682	1-acyl-sn-glycerol-3-phosphate acyltransferase alpha	1886.72	3286.54	0.800138	4.84e-05	0.001304
Nasvi2EG003972	inorganic phosphate cotransporter. putative. putative	132.862	231.092	0.798011	0.004652	0.048915
Nasvi2EG019954	Unknown	11471.2	19957.6	0.797017	0.000586	0.010112
Nasvi2EG003337	2-oxoglutarate and iron-dependent oxygenase domain-containing protein 1. putative	12721.6	22138.3	0.796568	0.000721	0.011893
Nasvi2EG013118	Chemosensory protein 12	683.409	1187.03	0.796465	0.000158	0.003418
Nasvi2EG013902	Cadherin-87A (Fragment)	275.921	479.41	0.79591	0.003357	0.039279
Nasvi2EG032928	Pancreatic triacylglycerol lipase	373.522	648.598	0.793154	0.001054	0.016102
Nasvi2EG004316	BTG3 protein	1442.68	2499.86	0.79246	5.71e-05	0.001483
Nasvi2EG027378	Unknown	134.156	232.258	0.792139	0.003749	0.042286
Nasvi2EG008896	inwardly rectifying potassium channel	1939.51	3363.24	0.792027	0.000317	0.006234
Nasvi2EG011544	TE:120.7 kDa protein in NOF-FB Transposable element	237.699	411.534	0.790247	0.001645	0.023239
Nasvi2EG020654	Unknown	3402.41	5877.04	0.787631	5.32e-05	0.001405
Nasvi2EG014505	glutamyl-tRNA synthetase	2095.9	3620.77	0.787034	8.65e-05	0.002071
Nasvi2EG007786	Lipid storage droplets surface-binding protein 2	337.935	584.051	0.786874	0.004631	0.048776
Nasvi2EG037165	Unknown	4165.31	7189.43	0.785327	0.004105	0.044919
Nasvi2EG003004	G-protein-coupled receptor Mth 5. putative. putative	1387.27	2387.22	0.783004	4.41e-05	0.001202
Nasvi2EG000724	Testicular acid phosphatase protein	4627.62	7954.76	0.782162	2.38e-05	0.000722
Nasvi2EG002190	Unknown	255.433	438.736	0.779215	0.001058	0.016141
Nasvi2EG002884	maelstrom . protein	199.898	343.583	0.778794	0.003114	0.037043
Nasvi2EG010533	Radial spoke head protein 3 protein	168.063	288.432	0.778547	0.002308	0.030099
Nasvi2EG005359	TE:120.7 kDa protein in NOF-FB Transposable element	176.954	303.595	0.777646	0.003306	0.038836
Nasvi2EG006822	Sn1-specific diacylglycerol lipase beta	1075.92	1842.73	0.775578	0.00012	0.002708
Nasvi2EG003957	KIAA0664 homolog protein	7990.07	13673.1	0.773657	5.14e-05	0.00137
Nasvi2EG014989	retinoid-inducible serine carboxypeptidase. putative	4210.32	7194.4	0.772587	3.39e-05	0.00097
Nasvi2EG004719	Glutamate receptor-interacting protein 1	1152.29	1967.37	0.769995	0.000249	0.005046
Nasvi2EG003711	Hexaprenyl pyrophosphate synthetase. putative	380.66	649.795	0.76984	0.001157	0.01745
Nasvi2EG004944	glycerol-3-phosphate acyltransferase 4. putative	653.378	1110.68	0.763456	0.000124	0.002768
Nasvi2EG009955	translocon-associated protein subunit alpha. putative	24634.1	41719.4	0.759674	5.25e-05	0.001394
Nasvi2EG008410	Unknown	1326.93	2244.93	0.757772	0.000115	0.002618
Nasvi2EG006539	Unknown	596.796	1009.37	0.757133	0.000441	0.008057
Nasvi2EG001684	Heparanase	6183.62	10455.6	0.756399	0.001363	0.019972
Nasvi2EG004849	Unknown	1063.14	1796.44	0.755342	0.001382	0.020195
Nasvi2EG027376	Unknown	1383.99	2331.26	0.752282	0.000172	0.003681
Nasvi2EG017828	Contactin associated protein like 5-1	848.696	1429.52	0.750714	0.00246	0.031251
Nasvi2EG004573	UDP-glucuronosyltransferase 1-8	348.99	586.567	0.749691	0.00034	0.006561
Nasvi2EG014285	Endoribonuclease dcr-1	1981.71	3332.16	0.748302	0.000209	0.00435
Nasvi2EG005769	multidrug resistance-associated protein 4. putative	153.637	257.936	0.746759	0.002637	0.032742
Nasvi2EG005085	Short-chain dehydrogenase/reductase family 16C member 6	18083.6	30331.4	0.745078	6.15e-05	0.001571
Nasvi2EG002205	Serine protease snake	860.22	1440.92	0.744439	0.000621	0.010563
Nasvi2EG015809	innexin inx1. putative	4360.1	7301.63	0.743805	5.72e-05	0.001483
Nasvi2EG004553	Unknown	994.912	1664.97	0.742702	0.000367	0.006999
Nasvi2EG017550	Peptidyl-prolyl cis-trans isomerase FKBP14	3598.75	6021.32	0.742281	3.39e-05	0.00097
Nasvi2EG005940	multidrug resistance-associated protein 4. putative	161.432	269.711	0.741048	0.003779	0.042509
Nasvi2EG000112	Apyrase	606.691	1014.95	0.740928	0.000406	0.007489
Nasvi2EG015696	Pacifastin light chain	414.73	692.086	0.739586	0.00079	0.012795
Nasvi2EG002885	ras GTP-binding protein RhoL-like. putative	2968.48	4944.7	0.735336	0.000164	0.003532
Nasvi2EG010262	Progestin and adipoQ receptor family member 3	340.137	566.373	0.735201	0.000857	0.013629
Nasvi2EG028006	steroid receptor seven-up	417.904	696.193	0.734674	0.001111	0.016863
Nasvi2EG005493	alpha-tocopherol transfer protein. putative	1283.68	2128.21	0.729353	0.000355	0.006807
Nasvi2EG029111	Enteropeptidase	401.801	665.286	0.726987	0.000623	0.010563
Nasvi2EG013407	cytochrome P450 305a1. putative	242.249	401.229	0.726945	0.001345	0.019775
Nasvi2EG010820	Inorganic phosphate cotransporter	3381.55	5597.09	0.725422	0.000205	0.0043
Nasvi2EG020736	Ribonuclease Oy	2437.85	4028.33	0.724446	6.66e-05	0.001689
Nasvi2EG007761	Sugar transporter ERD6 16. putative	727.262	1201.3	0.723097	0.000902	0.014158
Nasvi2EG006112	archease protein	2966.56	4894.35	0.723045	0.002061	0.027345
Nasvi2EG009854	1-acyl-sn-glycerol-3-phosphate acyltransferase alpha	706.957	1165.82	0.722603	0.000896	0.014122
Nasvi2EG012499	post-GPI attachment to proteins factor 2. putative	1052.74	1730.46	0.716398	0.000391	0.007333
Nasvi2EG008223	Cytochrome c-2	16054.2	26367	0.715544	0.000114	0.002608
Nasvi2EG024616	Unknown	261.828	428.409	0.708095	0.002163	0.028605
Nasvi2EG014319	Ankyrin repeat domain-containing protein 40	5120.31	8358.57	0.70693	0.001284	0.01904
Nasvi2EG036944	adenylosuccinate lyase. putative	9110.64	14889.6	0.706809	0.000412	0.007573
Nasvi2EG014898	LA-related protein	275.609	449.842	0.704981	0.003802	0.042666
Nasvi2EG028731	TE:Endonuclease/Reverse transcriptase	4567.1	7448.18	0.704811	0.000284	0.005633
Nasvi2EG006642	Poly(ADP-ribose) glycohydrolase	846.309	1379.2	0.704053	0.000787	0.012795
Nasvi2EG009647	Unknown	26795.8	43657.6	0.703725	0.001471	0.02124
Nasvi2EG006742	Luciferin 4-monooxygenase	373.08	607.667	0.702139	0.004649	0.048915
Nasvi2EG017618	Integrin alpha-8	1122.41	1827.41	0.701401	0.00081	0.013091
Nasvi2EG013530	Mannosyl-oligosaccharide alpha-1.2-mannosidase	1454.43	2365.27	0.699688	0.004366	0.046984
Nasvi2EG009732	CTP synthase. putative	5767.09	9368.58	0.699528	0.000221	0.004556
Nasvi2EG033330	U3 small nucleolar RNA-associated protein 14 A	423.971	687.572	0.696216	0.001715	0.024117
Nasvi2EG012454	Unknown	1143.43	1852.92	0.696159	0.000254	0.005126
Nasvi2EG010515	Ornithine decarboxylase	670.139	1086.53	0.695772	0.000677	0.011351
Nasvi2EG000425	arginase-1. putative	313.841	508.599	0.695557	0.003755	0.042286
Nasvi2EG031767	TE:Retrovirus-related Pol Polyprotein from Transposon TNT 1-94	878.563	1423.77	0.695231	0.001044	0.016006
Nasvi2EG007741	NADPH--cytochrome P450 reductase. putative	197.874	320.479	0.695062	0.002376	0.030701
Nasvi2EG002024	Uncharacterized family 31 glucosidase KIAA1161	10964.8	17732.2	0.693632	0.000118	0.002674
Nasvi2EG011236	adenylosuccinate synthetase. putative	13335.3	21567.4	0.692937	0.000267	0.005356
Nasvi2EG007153	Unknown	699.918	1132.71	0.692135	0.003383	0.039495
Nasvi2EG022096	Unknown	6203.03	10005.1	0.689947	0.000303	0.006009
Nasvi2EG005462	Serine Protease nudel	435.917	702.062	0.684741	0.003704	0.042018
Nasvi2EG012784	Disheveled-associated activator of morphogenesis 1	797.357	1281.83	0.683135	0.001974	0.026495
Nasvi2EG004923	Unknown	1395.55	2239.62	0.682117	0.000392	0.007337
Nasvi2EG012625	Unknown	10581.1	16997.6	0.682044	0.000384	0.007269
Nasvi2EG019606	UDP-glucuronosyltransferase 2C1	1706.4	2739.27	0.681587	0.001277	0.018964
Nasvi2EG014291	Homeobox protein otx5-B	181.257	290.834	0.68143	0.004614	0.048683
Nasvi2EG016458	Serine/threonine-protein kinase SMG1	7243.36	11614.5	0.679879	0.000838	0.013363
Nasvi2EG000856	purity of essence protein	12903.2	20689.4	0.679715	0.000497	0.008865
Nasvi2EG011469	Class A rhodopsin G-protein-coupled receptor GPRnna15. putative. putative	291.38	466.518	0.678975	0.002669	0.033079
Nasvi2EG016134	Unknown	238.795	381.433	0.675095	0.003642	0.041428
Nasvi2EG006920	Arylsulfatase B	1578.43	2519.28	0.674937	0.000473	0.008498
Nasvi2EG009518	Serine/threonine-protein kinase MRCK beta	2885.06	4605.38	0.673629	0.000333	0.00647
Nasvi2EG007128	Unknown	809.247	1291.48	0.671624	0.004137	0.045128
Nasvi2EG012868	Unknown	4363.37	6948.51	0.671613	0.000822	0.013197
Nasvi2EG001309	Unknown	4009.54	6390.7	0.671018	0.00052	0.009167
Nasvi2EG018587	Unknown	347.955	553.636	0.670099	0.004107	0.044919
Nasvi2EG004201	serine/threonine-protein kinase SBK1. putative	701.295	1116.57	0.669659	0.003397	0.039495
Nasvi2EG004264	Unknown	364.869	581.29	0.669283	0.004281	0.046199
Nasvi2EG009430	Sugar transporter ERD6 6	3083.93	4897.52	0.666929	0.000279	0.005565
Nasvi2EG008590	High affinity cAMP-specific and IBMX-insensitive 3'.5'-cyclic phosphodiesterase 8A	6043.72	9560.29	0.660998	0.000316	0.006231
Nasvi2EG004595	myophilin	25507	40289.4	0.659758	0.000334	0.006486
Nasvi2EG009934	Unknown	4120.45	6510.61	0.658088	0.00124	0.018495
Nasvi2EG011266	serine/threonine-protein kinase D3	361.59	570.063	0.655679	0.003167	0.037568
Nasvi2EG006663	Phosphatidylinositol-4-phosphate 5-kinase type-1 alpha	3204.83	5051.47	0.655219	0.000907	0.014229
Nasvi2EG007243	scabrous protein	602.021	947.769	0.653464	0.004574	0.048423
Nasvi2EG018626	Glucose-6-phosphate 1-epimerase	2206.86	3473.2	0.653023	0.001918	0.02598
Nasvi2EG002851	Unknown	1035.7	1628.1	0.652029	0.000622	0.010563
Nasvi2EG021415	pyrimidine-specific ribonucleoside hydrolase rihA	470.571	738.834	0.650726	0.000707	0.011701
Nasvi2EG009150	Unknown	398.121	624.944	0.648522	0.002916	0.035061
Nasvi2EG001307	transcriptional activator protein Pur-alpha. putative	5011.87	7863.44	0.648453	0.00154	0.022032
Nasvi2EG026029	RRP5 . protein	7091.18	11113.2	0.647359	0.000488	0.00873
Nasvi2EG015698	Solute carrier family 35 member B1	575.753	898.681	0.643111	0.000823	0.013197
Nasvi2EG005065	Activating transcription factor of chaperone	5384.36	8419.96	0.642692	0.001544	0.022058
Nasvi2EG020610	Unknown	10542.6	16449	0.642675	0.004178	0.045422
Nasvi2EG018104	elongation of very long chain fatty acids protein 4. putative	5369.26	8377.98	0.642645	0.003546	0.040563
Nasvi2EG019893	Dehydrogenase/reductase SDR family member on chromosome X	6094.61	9510.17	0.641562	0.000735	0.012075
Nasvi2EG006108	Circadian clock-controlled protein	1216.12	1893.79	0.63957	0.000589	0.010118
Nasvi2EG003567	Unknown	1879.19	2930.47	0.639275	0.002349	0.030399
Nasvi2EG006731	ribosomal protein S6 kinase beta-1. putative	1059.66	1651.35	0.638948	0.002813	0.034227
Nasvi2EG004868	6-phosphofructo-2-kinase/fructose-2.6-biphosphatase	14489.7	22533.7	0.636841	0.000467	0.008408
Nasvi2EG003939	Cytochrome b5-related protein	1816.18	2818.14	0.63395	0.000313	0.006183
Nasvi2EG016110	Carboxylesterase	609.06	945.898	0.63372	0.00242	0.030886
Nasvi2EG013047	Unknown	1833.95	2848.57	0.632666	0.00446	0.047544
Nasvi2EG004723	TE:Gag-Pol protein	2645.02	4104.83	0.63256	0.0016	0.022644
Nasvi2EG012708	Tyramine beta hydroxylase	734.16	1138.29	0.632271	0.002961	0.035571
Nasvi2EG008967	feline leukemia virus subgroup C receptor-related protein 2. putative	1924.08	2977.8	0.630245	0.000499	0.008872
Nasvi2EG009696	Unknown	751.701	1162.95	0.628997	0.004619	0.048686
Nasvi2EG005384	calcium-binding mitochondrial carrier protein Aralar1	612.823	947.288	0.626747	0.002461	0.031251
Nasvi2EG008076	large neutral amino acids transporter small subunit 2. putative	6788.31	10473.1	0.625082	0.001032	0.015866
Nasvi2EG003005	G-protein-coupled receptor Mth2	3952.04	6097.02	0.624209	0.000618	0.010534
Nasvi2EG012455	Unknown	1436.69	2208.62	0.620695	0.000901	0.014158
Nasvi2EG006823	RNA polymerase I-specific transcription initiation factor RRN3. putative	954.172	1469.1	0.62038	0.003693	0.041975
Nasvi2EG016421	acetylcholinesterase	2208.48	3392.1	0.617652	0.001324	0.019511
Nasvi2EG010681	Heterogeneous nuclear ribonucleoprotein H	12005.6	18406	0.615352	0.002533	0.031916
Nasvi2EG000399	Sensory neuron membrane protein 1	746.348	1142.64	0.613944	0.003078	0.03669
Nasvi2EG011405	translocon-associated protein subunit gamma	11905.8	18213	0.613104	0.000735	0.012075
Nasvi2EG007447	orexin receptor type 2	974.078	1489.77	0.612568	0.001772	0.024523
Nasvi2EG009807	Ribosomal RNA small subunit methyltransferase NEP1	913.381	1395.54	0.611121	0.00176	0.024432
Nasvi2EG008987	G-patch domain-contaning protein	1479.98	2258.97	0.608843	0.001787	0.02462
Nasvi2EG009634	transmembrane protein 53. putative	6189.57	9431.41	0.607325	0.000826	0.01321
Nasvi2EG009677	hrp65 protein	7173.53	10942.7	0.606659	0.004246	0.045941
Nasvi2EG014953	proton-coupled amino acid transporter 4	4140.38	6303.81	0.605238	0.002511	0.031759
Nasvi2EG023366	Unknown	883.049	1343.88	0.60434	0.004221	0.045758
Nasvi2EG011574	Fatty acyl-CoA reductase CG5065	2561.54	3894.98	0.603862	0.001718	0.024129
Nasvi2EG005574	Unknown	306.24	465.527	0.603841	0.002977	0.035715
Nasvi2EG007086	endoplasmic reticulum mannosyl-oligosaccharide 1.2-alpha-mannosidase. putative	2292.55	3477.94	0.600962	0.001821	0.024944
Nasvi2EG015819	Uncharacterized protein KIAA0564	2227.09	3373.4	0.598078	0.001562	0.022244
Nasvi2EG000249	disulfide-isomerase. protein	65325.2	98609	0.594003	0.000995	0.015371
Nasvi2EG031986	Neuronal PAS domain-containing protein	2278.16	3435.95	0.592175	0.002979	0.035715
Nasvi2EG009231	Unknown	593.969	895.5	0.592026	0.002802	0.034136
Nasvi2EG006019	Endogenous Retrovirus A receptor	3728.78	5622.99	0.591095	0.002591	0.032364
Nasvi2EG002639	ornithine decarboxylase. putative	18482	27835.8	0.589835	0.001584	0.022496
Nasvi2EG004285	contactin. putative	2893.14	4351.65	0.589047	0.001195	0.017928
Nasvi2EG036961	Unknown	324.381	487.681	0.588389	0.003996	0.044185
Nasvi2EG003868	Monocarboxylate transporter	8733.93	13063.9	0.579123	0.003413	0.039562
Nasvi2EG003202	Pumilio domain-containing protein C14orf21	1738.8	2598.83	0.578627	0.002762	0.033777
Nasvi2EG019465	Isochorismatase domain-containing protein 1	2122.96	3172.42	0.578423	0.003445	0.039816
Nasvi2EG003075	Unknown	2859.41	4265.86	0.576893	0.00174	0.024344
Nasvi2EG014565	Unknown	63872.8	95102.8	0.57475	0.003803	0.042666
Nasvi2EG004275	rRNA 2'-O-methyltransferase fibrillarin	1859.68	2767.7	0.573612	0.002009	0.02685
Nasvi2EG022716	Unknown	1171.95	1740.99	0.571549	0.004747	0.049651
Nasvi2EG006875	Unknown	325.287	482.075	0.566769	0.003984	0.044126
Nasvi2EG010694	elongation of very long chain fatty acids protein 4. putative	20832.3	30769.6	0.562427	0.001463	0.021173
Nasvi2EG012308	Epididymal secretory protein E1	12536.7	18500.5	0.561492	0.003371	0.039413
Nasvi2EG022753	Unknown	1629.7	2401.87	0.559336	0.003387	0.039495
Nasvi2EG013799	6-phosphogluconate dehydrogenase. decarboxylating	37338.8	54725.9	0.551553	0.001829	0.024992
Nasvi2EG014883	peptide transporter family 1. putative	3322.78	4854.3	0.546671	0.002547	0.032008
Nasvi2EG012843	neprilysin 2	3375.86	4913.97	0.541226	0.003743	0.042286
Nasvi2EG013068	Unknown	1928.17	2800.73	0.538275	0.003952	0.043891
Nasvi2EG015638	multidrug resistance-associated protein 4. putative	2846.41	4132.14	0.537723	0.002716	0.033445
Nasvi2EG018599	Unknown	4983.59	7216.05	0.533313	0.002916	0.035061
Nasvi2EG010956	dnaJ homolog subfamily A member 1	37586.1	54044.9	0.523577	0.004581	0.048453
Nasvi2EG004256	heat shock protein 83. putative	344262	494761	0.523142	0.003532	0.040443
Nasvi2EG002263	Hemolymph lipopolysaccharide-binding protein	2760	3964.26	0.521613	0.004045	0.044482
Nasvi2EG002891	Uncharacterized methyltransferase WBSCR22	2541.72	3644.48	0.519199	0.004446	0.047438
Nasvi2EG002168	Fatty acid synthase	17155.8	24555.6	0.515618	0.004665	0.049007
Nasvi2EG007282	Unknown	3754.87	5366.39	0.515456	0.004027	0.044354
Nasvi2EG008741	Serine Protease	47122.2	67284.8	0.514198	0.00348	0.040032
Nasvi2EG008702	Zinc carboxypeptidase A 1	80547.2	114824	0.511057	0.004769	0.049793
Nasvi2EG013069	Chemosensory protein	27084.9	38597.6	0.511016	0.002759	0.03377
Nasvi2EG012627	Unknown	2628.18	3738.72	0.508922	0.003704	0.042018
Nasvi2EG014661	Unknown	10165.6	14380.8	0.500229	0.001441	0.020906
Nasvi2EG014611	Elongation of very long chain fatty acids protein 1	24141.1	34048.6	0.495375	0.003879	0.043156
Nasvi2EG000216	purine nucleoside phosphorylase	10925.8	15405.3	0.495284	0.004569	0.048411
Nasvi2EG002497	RPA-interacting protein	4027.08	2770.85	-0.540277	0.00443	0.047347
Nasvi2EG009142	FAD-dependent oxidoreductase domain-containing protein	1082.16	744.182	-0.542208	0.004599	0.0486
Nasvi2EG015585	Telomere-associated protein RIF1	12181.1	8354.31	-0.545704	0.004761	0.049757
Nasvi2EG004323	G2/mitotic-specific cyclin-B	36656.7	24991.4	-0.553564	0.00407	0.044675
Nasvi2EG020530	Unknown	2408.73	1626.57	-0.567708	0.004124	0.045069
Nasvi2EG001488	Inhibitor of growth protein 3	1691.66	1141.38	-0.568746	0.004502	0.047912
Nasvi2EG021430	cyclin-G2	9401.63	6330.57	-0.570951	0.003969	0.044006
Nasvi2EG021218	aurora borealis. protein	4061.72	2726.34	-0.576775	0.003289	0.038723
Nasvi2EG003818	abnormal spindle. protein	5965.97	4002.45	-0.577368	0.00241	0.030886
Nasvi2EG009382	Unknown	2312.65	1550.92	-0.578108	0.003529	0.040443
Nasvi2EG014071	Unknown	2573.45	1724.93	-0.578641	0.002523	0.031877
Nasvi2EG007809	Rho guanine nucleotide exchange factor 3	3687.18	2469.83	-0.579782	0.003223	0.038112
Nasvi2EG007110	GJ19213	12396.9	8290.24	-0.580203	0.004543	0.048182
Nasvi2EG011777	Unknown	17190.2	11505.2	-0.580228	0.002417	0.030886
Nasvi2EG014425	Unknown	11156.1	7458.91	-0.580885	0.004694	0.049262
Nasvi2EG006339	FAM38A protein	4451.03	2975.95	-0.581918	0.0027	0.033349
Nasvi2EG012734	Unknown	4909.15	3279.1	-0.583083	0.003828	0.042864
Nasvi2EG002504	Unknown	5314.91	3549.69	-0.58346	0.003483	0.040032
Nasvi2EG013360	cytochrome P450 6a13. putative	2623.55	1752.05	-0.5835	0.004434	0.047356
Nasvi2EG011046	Retinal dehydrogenase 1	5436.61	3623.27	-0.586362	0.003172	0.037586
Nasvi2EG003282	Cell division control protein 6 protein. putative	4023.27	2681.9	-0.586784	0.003448	0.039816
Nasvi2EG004024	Unknown	2605.56	1734.9	-0.588496	0.00339	0.039495
Nasvi2EG001974	Unknown	2164.88	1441.17	-0.588739	0.003024	0.036113
Nasvi2EG012464	Unknown	3849.6	2559.87	-0.588857	0.004326	0.046618
Nasvi2EG022098	Aquaporin AQPcic	3197.8	2127.51	-0.589265	0.003017	0.036097
Nasvi2EG013061	TRAF-interacting protein	5200.96	3457.21	-0.589828	0.004137	0.045128
Nasvi2EG007197	Rhythmically expressed gene 2 protein	1336	887.879	-0.59113	0.004429	0.047347
Nasvi2EG000264	SHC SH2 domain-binding protein 1 homolog B. putative	3626.11	2408.07	-0.591211	0.002899	0.034959
Nasvi2EG019638	Cell division cycle-associated 7 protein	4541.1	3015.08	-0.592121	0.003842	0.042947
Nasvi2EG017570	Unknown	6028.93	3995.46	-0.594506	0.002284	0.02981
Nasvi2EG002199	Transcription initiation factor TFIID subunit 9	1223.95	811.227	-0.594802	0.004416	0.047328
Nasvi2EG013953	Unknown	897.11	594.054	-0.596076	0.004082	0.044772
Nasvi2EG003450	n-acetyltransferase 15. putative	3590.1	2373.88	-0.596327	0.004261	0.046073
Nasvi2EG010170	Unknown	5012.01	3315.46	-0.598468	0.002534	0.031916
Nasvi2EG004246	HAUS augmin complex subunit	1914.36	1266.07	-0.598637	0.003838	0.042933
Nasvi2EG011909	ER lumen protein retaining receptor 3	4729.66	3121.03	-0.598931	0.003858	0.04304
Nasvi2EG005127	Unknown	19285	12731.5	-0.599776	0.004064	0.04465
Nasvi2EG006342	Unknown	3762.26	2480.43	-0.602401	0.001929	0.026102
Nasvi2EG000586	Centrosomal protein of 152 kDa	1258.03	829.562	-0.602627	0.002561	0.032097
Nasvi2EG003489	trafficking protein particle complex subunit 4. putative	2129.21	1400.67	-0.60571	0.002422	0.030886
Nasvi2EG001363	O-mannosyltransferase 1 protein. putative	3271.62	2149.15	-0.606777	0.003433	0.039751
Nasvi2EG009793	Unknown	4993.38	3269.86	-0.611559	0.001983	0.026565
Nasvi2EG001935	Unknown	1327.15	866.358	-0.616796	0.00259	0.032364
Nasvi2EG017052	Unknown	1283.68	837.176	-0.617059	0.002537	0.031916
Nasvi2EG012074	Uncharacterized protein C5orf4	761.484	497.377	-0.617278	0.001551	0.022135
Nasvi2EG012600	ammonium transporter 3	1261.4	821.804	-0.619477	0.003208	0.037978
Nasvi2EG003219	Nuclear distribution protein nudE 1-A. putative	2460.7	1598.84	-0.621748	0.002552	0.032048
Nasvi2EG000419	virilizer protein	1663.33	1079.72	-0.623734	0.003509	0.040292
Nasvi2EG001900	Unknown	823.22	532.992	-0.627102	0.003612	0.041168
Nasvi2EG006109	Circadian clock-controlled protein	2599.2	1681.62	-0.629382	0.002834	0.03438
Nasvi2EG010307	Unknown	6194.85	4005.52	-0.629416	0.001916	0.02598
Nasvi2EG011435	Cytochrome P450	5067.47	3271.39	-0.630991	0.002985	0.035748
Nasvi2EG010306	cell division cycle protein 123 homolog	8633.95	5573.27	-0.632104	0.00176	0.024432
Nasvi2EG002181	Ankyrin repeat and LEM domain-containing protein	9402.79	6074.07	-0.632118	0.001228	0.018381
Nasvi2EG018265	Unknown	4020.31	2593.76	-0.633576	0.001438	0.020883
Nasvi2EG013936	max protein X-like. putative	6573.55	4234.92	-0.635283	0.001004	0.015484
Nasvi2EG006044	DET1 homolog	853.722	549.985	-0.635717	0.00437	0.046984
Nasvi2EG009105	RWD domain-containing protein 2A	384.434	247.618	-0.635719	0.004272	0.046145
Nasvi2EG005294	borealin	13451.1	8654.42	-0.63727	0.001052	0.016084
Nasvi2EG004912	Unknown	3675.34	2365.5	-0.637612	0.000863	0.013717
Nasvi2EG000239	Unknown	842.731	541.978	-0.637951	0.003086	0.036741
Nasvi2EG003712	HEAT shock 70 kDa protein cognate 4	197137	126409	-0.641839	0.00107	0.016299
Nasvi2EG005129	RNA (Guanine-9-)-methyltransferase domain-containing protein 2	2319.09	1487.93	-0.642113	0.002186	0.028844
Nasvi2EG007593	Unknown	1007.61	646.082	-0.64294	0.003357	0.039279
Nasvi2EG000110	phosphatase 1D protein	18908	12111.9	-0.643154	0.004392	0.047149
Nasvi2EG020626	Ankyrin	7272.43	4657.89	-0.644716	0.001969	0.026464
Nasvi2EG013330	Ankyrin	3360	2149.95	-0.645561	0.001533	0.021975
Nasvi2EG006343	Venom serine carboxypeptidase	6392.03	4089.27	-0.646001	0.000994	0.015371
Nasvi2EG000170	Unknown	3630.9	2321.29	-0.646582	0.001018	0.01566
Nasvi2EG012847	Unknown	2747.86	1753.69	-0.648149	0.002735	0.033546
Nasvi2EG009005	Uncharacterized protein C16orf52 A	1180.25	752.993	-0.648686	0.002021	0.02696
Nasvi2EG000823	UNC93 protein MFSD11. putative	1943.21	1239.07	-0.649345	0.002608	0.032485
Nasvi2EG002296	Unknown	1188.32	758.17	-0.649971	0.004705	0.049298
Nasvi2EG008489	Islet cell autoantigen	2230.05	1422.75	-0.649973	0.00137	0.020042
Nasvi2EG011504	Unknown	695.496	443.275	-0.65211	0.002772	0.033831
Nasvi2EG010399	Unknown (Fragment)	774.489	492.822	-0.65409	0.003446	0.039816
Nasvi2EG019683	EF-hand calcium-binding domain-containing protein	997.811	634.441	-0.654873	0.000928	0.014515
Nasvi2EG008198	painting of fourth. protein	1214.96	772.052	-0.655967	0.001276	0.018964
Nasvi2EG004993	roadkill protein. putative	12761.8	8097.53	-0.656163	0.001017	0.01566
Nasvi2EG003622	Histone-lysine N-methyltransferase. H3 lysine-9 specific 5 (Fragment)	921.445	584.472	-0.658589	0.002418	0.030886
Nasvi2EG002702	Ankyrin 2.3/unc44	4773.27	3014.52	-0.662448	0.004614	0.048683
Nasvi2EG015724	Unknown	1118.92	706.241	-0.664007	0.002531	0.031916
Nasvi2EG013770	Cytochrome P450 4C1	1026.13	648.109	-0.664539	0.002562	0.032097
Nasvi2EG005327	E3 ubiquitin-protein ligase RNF14	1388.49	876.207	-0.665591	0.001189	0.017884
Nasvi2EG002616	dispatched protein 1 protein. putative	3966.21	2500.98	-0.666522	0.001034	0.015874
Nasvi2EG008871	Unknown	1864.58	1173.12	-0.669604	0.00189	0.025689
Nasvi2EG017597	Peptidyl-tRNA hydrolase PTRHD1	664.38	417.688	-0.670028	0.0041	0.044919
Nasvi2EG008106	Cytochrome P450 9e2	3969.63	2493.39	-0.672361	0.000463	0.008379
Nasvi2EG012380	mothers against dpp. protein	1338.93	840.756	-0.673033	0.000683	0.011376
Nasvi2EG015449	Unknown	27231.4	17069.9	-0.673821	0.001473	0.02124
Nasvi2EG005688	Unknown	514.338	322.44	-0.674652	0.004543	0.048182
Nasvi2EG003745	Broad-complex core protein	2132.41	1335.39	-0.676028	0.001398	0.020361
Nasvi2EG012364	kinesin 6A	11247	7036.43	-0.677386	0.000503	0.008926
Nasvi2EG013262	Unknown	3169.79	1984.14	-0.677566	0.000533	0.009365
Nasvi2EG018230	pygopus protein	5011.32	3131.17	-0.67777	0.001645	0.023239
Nasvi2EG010461	Vesicle-associated membrane protein 4	407.395	254.409	-0.67874	0.00423	0.04581
Nasvi2EG018246	Vascular endothelial growth factor A precursor	5070.16	3167.1	-0.679229	0.000679	0.011351
Nasvi2EG016180	Unknown	18149	11332.6	-0.679236	0.000897	0.014122
Nasvi2EG011218	Unknown	5505.2	3439.15	-0.680546	0.000509	0.009008
Nasvi2EG018100	Cytochrome P450 9e2 (Fragment)	2708.93	1690.87	-0.681033	0.000465	0.008384
Nasvi2EG003416	Unknown	511.407	319.118	-0.681566	0.002703	0.033357
Nasvi2EG013831	cathepsin L. putative	142756	88648.2	-0.687805	0.0004	0.00744
Nasvi2EG011116	Unknown	14961.3	9301.88	-0.68807	0.000244	0.004978
Nasvi2EG013709	Gamma-glutamyltransferase 7	1079.18	669.486	-0.689994	0.001384	0.020202
Nasvi2EG000163	Unknown	5418.25	3360.76	-0.690795	0.002403	0.030872
Nasvi2EG019497	TE:Tigger Transposable element-derived protein	5297.93	3272.46	-0.695498	0.000568	0.009893
Nasvi2EG012492	Unknown	5310.6	3278.36	-0.69569	0.000805	0.01303
Nasvi2EG020534	Unknown	4800.39	2959.77	-0.696563	0.003348	0.039259
Nasvi2EG021411	pyrimidine-specific ribonucleoside hydrolase rihA	6022.38	3705.27	-0.700301	0.000995	0.015371
Nasvi2EG001710	Ankyrin 2.3/unc44	11040.3	6794.76	-0.700524	0.000533	0.009363
Nasvi2EG001276	Cytochrome P450 9e2	58741.6	36131.8	-0.700837	0.000603	0.010316
Nasvi2EG008059	Zinc finger protein 26	558.304	343.569	-0.701834	0.004401	0.047208
Nasvi2EG008144	lethal(2)essential for life protein. putative	5554.93	3415.86	-0.702833	0.000734	0.012075
Nasvi2EG003104	Ankyrin repeat domain protein	2976.26	1828.2	-0.7048	0.000251	0.00507
Nasvi2EG036205	Kinesin protein KIF14. putative	651.067	399.371	-0.706311	0.002231	0.029339
Nasvi2EG023140	Unknown	3202.46	1959.16	-0.709168	0.000587	0.010112
Nasvi2EG003049	Microtubule-associated serine/threonine-protein kinase. putative	659.607	403.258	-0.711666	0.001962	0.0264
Nasvi2EG011392	tctex1 domain-containing protein 2. putative	1028.67	627.964	-0.712439	0.002254	0.029605
Nasvi2EG007307	Unknown	984.35	599.329	-0.715204	0.003404	0.039495
Nasvi2EG005281	Unknown	10011	6101.38	-0.715806	0.000158	0.003422
Nasvi2EG008376	60A protein	5605.68	3411.6	-0.716281	0.000651	0.010997
Nasvi2EG010657	Unknown	670.812	408.65	-0.716723	0.002387	0.03076
Nasvi2EG002365	Unknown	1787.55	1087.17	-0.717865	0.000934	0.014596
Nasvi2EG006517	polyamine-modulated factor 1	3223.49	1956.7	-0.720426	0.000789	0.012795
Nasvi2EG008861	hexosaminidase D. putative	1822.97	1106.53	-0.720902	0.000388	0.007324
Nasvi2EG016034	THAP domain-containing protein	1363.82	827.593	-0.722139	0.000749	0.012255
Nasvi2EG005795	separin	7119.46	4316.03	-0.722267	0.000353	0.00679
Nasvi2EG015454	Unknown	54841.7	33277.8	-0.722268	0.000254	0.005126
Nasvi2EG002001	1-O-acylceramide synthase	3819.23	2314.59	-0.723426	0.00021	0.004358
Nasvi2EG011664	Frataxin protein	1113.07	673.455	-0.726172	0.000719	0.011864
Nasvi2EG009588	roadkill protein. putative	302.541	182.612	-0.729828	0.003557	0.040648
Nasvi2EG012740	Ankyrin 2.3/unc44	2621.3	1580.24	-0.729947	0.000384	0.007269
Nasvi2EG010213	Unknown	3643.31	2193.52	-0.733601	0.00024	0.00491
Nasvi2EG004650	phosphatidate phosphatase LPIN1	474.63	285.466	-0.733889	0.001139	0.017236
Nasvi2EG021196	Unknown	3654.77	2196	-0.734891	0.00059	0.010118
Nasvi2EG000693	roadkill protein. putative	550.275	330.09	-0.738194	0.0034	0.039495
Nasvi2EG002387	TBC1 domain family member 9	968.475	579.74	-0.74212	0.001299	0.0192
Nasvi2EG001120	Mrg15 protein. putative	1997.58	1194.58	-0.743305	0.000403	0.007467
Nasvi2EG010876	Unknown	1615.53	964.942	-0.743846	0.001782	0.024593
Nasvi2EG003757	Transmembrane and coiled-coil domain-containing protein 7	1747.56	1042.71	-0.745543	0.000378	0.007173
Nasvi2EG005232	e3 ubiquitin-protein ligase MARCH3. putative	2214.56	1319.05	-0.747203	0.000747	0.012235
Nasvi2EG019475	Unknown	3060.89	1821.3	-0.749147	0.000287	0.005688
Nasvi2EG009558	VAC14 homolog protein	1277.7	759.612	-0.750307	0.000679	0.011351
Nasvi2EG033204	Unknown	5573.15	3314.97	-0.750925	0.000173	0.003684
Nasvi2EG032925	Unknown	538.057	319.117	-0.753231	0.003161	0.03753
Nasvi2EG007400	Kynurenine/alpha-aminoadipate aminotransferase mitochondrial	9049.23	5356.78	-0.756785	0.001527	0.021947
Nasvi2EG023741	Ankyrin	643.477	380.427	-0.760462	0.00087	0.013791
Nasvi2EG004825	Embryonic polarity protein dorsal	2746.36	1621.66	-0.760939	0.000199	0.004177
Nasvi2EG009557	serine/threonine-protein kinase TBK1	924.141	545.641	-0.761039	0.000588	0.010114
Nasvi2EG019480	Unknown	2777.91	1637.88	-0.762337	0.000324	0.006345
Nasvi2EG007232	Histone-lysine N-methyltransferase. H4 lysine-20 specific. putative	208.923	123.348	-0.762433	0.004425	0.047347
Nasvi2EG005611	Unknown	2277.43	1339.01	-0.767742	0.000209	0.00435
Nasvi2EG006633	e3 ubiquitin-protein ligase RNF13. putative	433.203	254.314	-0.77019	0.00238	0.030701
Nasvi2EG006648	ariadne-1 homolog protein	4713.81	2762.31	-0.77129	0.000132	0.002935
Nasvi2EG004502	Unknown	8858.31	5177.15	-0.77497	0.00011	0.002538
Nasvi2EG016552	Unknown	11880.9	6924.56	-0.779405	0.000146	0.003195
Nasvi2EG005594	Unknown	542.424	316.165	-0.779807	0.00046	0.008372
Nasvi2EG016334	Unknown	4121.23	2396.74	-0.781939	0.000183	0.003864
Nasvi2EG011440	Cytochrome P450	4615.93	2680.39	-0.78442	0.000111	0.002561
Nasvi2EG008161	Unknown	5872.2	3410.42	-0.786716	0.002442	0.031083
Nasvi2EG006840	Nuclear protein 1	60080	34781.6	-0.788416	6.75e-05	0.001706
Nasvi2EG011904	ER lumen protein retaining receptor	2848.52	1642.79	-0.793824	0.000215	0.00446
Nasvi2EG004458	Ribonuclease P protein subunit p21 (Fragment)	745.183	430.234	-0.793908	0.001593	0.022578
Nasvi2EG000809	Serine protease	1845.49	1063.58	-0.79535	9.67e-05	0.002298
Nasvi2EG022735	Unknown	1780.82	1023.49	-0.800427	9.19e-05	0.002192
Nasvi2EG018119	elongation of very long chain fatty acids protein AAEL008004. putative	31153.1	17912.1	-0.800817	1.42e-05	0.000463
Nasvi2EG012393	Tubulin-specific chaperone cofactor E protein. putative	2086.25	1195.15	-0.803607	0.001149	0.017379
Nasvi2EG000088	Unknown	38125.7	21827.4	-0.803981	0.000337	0.00652
Nasvi2EG009379	TM2 domain-containing protein almondex	684.101	391.161	-0.807059	0.000583	0.01008
Nasvi2EG018330	Cytochrome P450 6a2	735.855	420.69	-0.808654	0.000141	0.003111
Nasvi2EG003031	roadkill protein. putative	1209.93	689.839	-0.810624	0.000213	0.004415
Nasvi2EG010322	Unknown	3542.85	2015.06	-0.814384	4.66e-05	0.001262
Nasvi2EG009555	Unknown	864.135	491.144	-0.817381	0.000535	0.009366
Nasvi2EG004155	inositol oxygenase. putative	18211.1	10333.8	-0.818099	5.32e-05	0.001405
Nasvi2EG008686	Pre-B-cell leukemia transcription factor 2	13165.9	7465.6	-0.818945	0.000182	0.003847
Nasvi2EG018245	TE:Transposase	1227.5	695.83	-0.820941	8.24e-05	0.001988
Nasvi2EG013608	Coiled-coil domain-containing protein 111	1275.63	721.871	-0.823123	0.000139	0.003071
Nasvi2EG013241	Unknown	4164.21	2347.44	-0.82634	3.52e-05	0.001001
Nasvi2EG011806	Trypsin-1	55759.6	31387.8	-0.828155	0.001814	0.024944
Nasvi2EG008731	Unknown	5423.92	3055.55	-0.828259	3.65e-05	0.001035
Nasvi2EG007265	Unknown	1038	584.899	-0.828765	0.000535	0.009366
Nasvi2EG013717	amino acid permease F13H10.3	316.142	177.588	-0.833595	0.002274	0.029717
Nasvi2EG008510	Unknown	1868.89	1048.7	-0.834224	5.76e-05	0.001492
Nasvi2EG016047	Pancreatic lipase-related protein 2	664.299	371.61	-0.838988	0.000413	0.007583
Nasvi2EG015994	Unknown	685.844	381.473	-0.848059	7.92e-05	0.001928
Nasvi2EG012490	Unknown	15547.1	8627.32	-0.849266	3.14e-05	0.000907
Nasvi2EG006332	Carboxypeptidase B	896.583	497.817	-0.850947	0.000161	0.003476
Nasvi2EG008648	Unknown	367.96	204.374	-0.851047	0.003871	0.04311
Nasvi2EG002346	HEAT shock 70 kDa protein cognate 4	55160.4	30486.7	-0.855229	9.64e-06	0.00033
Nasvi2EG003378	UPF0544 protein C5orf45	4719.09	2605.6	-0.858185	1.6e-05	0.000511
Nasvi2EG013354	Nose resistant to fluoxetine protein	2562.06	1413.63	-0.858702	6.13e-05	0.001569
Nasvi2EG037091	gustatory receptor 2. sym:Gr2	787.084	432.607	-0.864169	0.00016	0.003447
Nasvi2EG005931	Unknown	4223.65	2318.69	-0.866408	0.00353	0.040443
Nasvi2EG001977	Solute carrier family 2. facilitated glucose transporter member 8	757.34	414.984	-0.868178	0.000208	0.004347
Nasvi2EG009897	Unknown	4617.58	2526.31	-0.869905	2.83e-05	0.000833
Nasvi2EG001275	Unknown	35452.9	19384.3	-0.870437	2.57e-05	0.00077
Nasvi2EG004237	85 kDa calcium-independent phospholipase A2	1087.91	595.384	-0.870465	3.55e-05	0.001008
Nasvi2EG015085	Ankyrin 2.3/unc44	910.1	497.66	-0.871599	5.53e-05	0.00145
Nasvi2EG011456	Unknown	5007.24	2736.5	-0.871614	2.08e-05	0.000643
Nasvi2EG013543	IP08038p (Fragment)	940.556	512.507	-0.875699	0.00119	0.017884
Nasvi2EG012629	Unknown	1556.69	847.541	-0.876486	8.21e-05	0.001987
Nasvi2EG011602	GI10787	19731.1	10721	-0.879901	7.95e-06	0.000282
Nasvi2EG013789	Unknown	1634.03	882.141	-0.889763	4.06e-05	0.001128
Nasvi2EG008486	Uncharacterized protein C10orf118	729.096	393.944	-0.890712	0.001232	0.018414
Nasvi2EG000057	Unknown	7578.32	4086.49	-0.890863	1.53e-05	0.000491
Nasvi2EG008772	Histone H1	1021.51	550.62	-0.893504	0.001539	0.022032
Nasvi2EG013313	Ankyrin 2.3/unc44	1575.12	844.712	-0.901193	0.000331	0.006459
Nasvi2EG004735	Ankyrin 2.3/unc44 (Fragment)	768.315	410.896	-0.904394	4.32e-05	0.001183
Nasvi2EG016037	Uncharacterized protein FKSG24	8554.49	4565.43	-0.905572	9.52e-06	0.000327
Nasvi2EG006008	Ankyrin 2.3/unc44 (Fragment)	56684.8	30218.2	-0.906812	1.16e-05	0.000379
Nasvi2EG014907	Unknown	354.887	189.06	-0.908912	0.003399	0.039495
Nasvi2EG011745	zinc finger FYVE domain-containing protein 1. putative	1133.83	604.474	-0.909497	0.000586	0.010112
Nasvi2EG008673	Histone H1	733.244	390.559	-0.909795	9.69e-05	0.002299
Nasvi2EG013954	Ankyrin 2.3/unc44	9680.98	5147.3	-0.91139	4.74e-06	0.000182
Nasvi2EG013776	Unknown	3193.65	1685.7	-0.920895	0.000491	0.008766
Nasvi2EG003171	Ankyrin 2.3/unc44	5866.67	3089.77	-0.924527	1.03e-05	0.000346
Nasvi2EG010625	roadkill protein. putative	359.866	189.405	-0.925078	0.000704	0.011676
Nasvi2EG019479	Unknown	705.376	371.478	-0.926184	4.16e-05	0.001147
Nasvi2EG010480	Acidic repeat-containing protein	1630.81	858.379	-0.927901	9.91e-06	0.000337
Nasvi2EG023174	henna protein. putative	19621.1	10279.1	-0.934551	6.47e-07	3.15e-05
Nasvi2EG037300	Cytochrome P450	8089.42	4231.23	-0.934619	5.46e-06	0.000202
Nasvi2EG011462	Multiple inositol polyphosphate phosphatase	1371.13	715.568	-0.938898	9.73e-06	0.000332
Nasvi2EG009541	Citron Rho-interacting kinase	1442.63	747.741	-0.950498	0.002263	0.029666
Nasvi2EG008870	Maternal embryonic leucine zipper kinase	188.266	97.2001	-0.954999	0.003481	0.040032
Nasvi2EG003680	Unknown	1149.36	592.713	-0.956623	4.29e-06	0.000166
Nasvi2EG008746	Chymotrypsin-2	239.197	123.149	-0.958375	0.001298	0.0192
Nasvi2EG000634	Unknown	293.171	150.688	-0.959499	0.002273	0.029717
Nasvi2EG002360	Unknown	141.607	72.8372	-0.959506	0.003022	0.036113
Nasvi2EG009595	Cytochrome P450 6a2	279.707	143.94	-0.960508	0.00039	0.007333
Nasvi2EG016303	Cytochrome P450 6a2	5870.33	3009.37	-0.96463	2.32e-06	9.56e-05
Nasvi2EG011441	Cytochrome P450	8405.69	4293.2	-0.968999	2.51e-06	0.000102
Nasvi2EG014042	g2/mitotic-specific cyclin-B3	18720.8	9520.14	-0.9769	5.66e-07	2.79e-05
Nasvi2EG000593	Wee1 protein kinase. putative	331.212	168.178	-0.979069	9.3e-05	0.002215
Nasvi2EG003002b	tRNA-specific adenosine deaminase 2	243.71	122.645	-0.992243	0.000828	0.013226
Nasvi2EG004742	Unknown	2461.58	1237.66	-0.993917	1.34e-06	5.93e-05
Nasvi2EG004501	Unknown	2286.05	1145.56	-0.996436	2.48e-06	0.000101
Nasvi2EG006221	Unknown	1916.04	957.782	-1.00155	0.000364	0.006944
Nasvi2EG021021	Rho GTPase activating protein	7252.5	3615.92	-1.0049	4.01e-07	2.04e-05
Nasvi2EG002045	ariadne-1 homolog protein	7322.45	3648.56	-1.00622	2.45e-07	1.34e-05
Nasvi2EG006512	ATP-binding cassette sub-family A member 1	2933.27	1452.03	-1.01412	1.09e-06	4.95e-05
Nasvi2EG016467	Unknown	4287.92	2119.51	-1.01839	0.004181	0.045422
Nasvi2EG002704	Unknown	6914.53	3410.62	-1.01888	5.42e-06	0.000201
Nasvi2EG015692	Fatty acyl-CoA reductase 1	27122.8	13370.7	-1.02088	2.21e-07	1.22e-05
Nasvi2EG016466	Unknown	13711.5	6749.79	-1.0229	1.91e-07	1.08e-05
Nasvi2EG014876	Unknown	2055.39	1006.43	-1.031	6.05e-05	0.001555
Nasvi2EG006468	Ankyrin 2.3/unc44	5274.13	2579.87	-1.03191	3.03e-07	1.62e-05
Nasvi2EG006412	BCL2/adenovirus E1B 19 kDa protein-interacting protein 3. putative	7266.81	3543.62	-1.03723	1.4e-06	6.1e-05
Nasvi2EG005817	Tudor domain-containing protein	2533.24	1234.34	-1.03932	3.56e-07	1.85e-05
Nasvi2EG009222	Synaptic vesicle glycoprotein 2B	150.711	73.1987	-1.04426	0.000718	0.011864
Nasvi2EG008647	Histone H2A.J	647.808	311.791	-1.05457	4.92e-05	0.001322
Nasvi2EG036225	Histone H2A.J	774.385	372.536	-1.05488	0.002169	0.028646
Nasvi2EG036228	Histone H1	848.788	408.076	-1.05767	0.000428	0.007846
Nasvi2EG036227	Histone H3.3	3310.18	1580.68	-1.06553	0.000789	0.012795
Nasvi2EG008989	Histone H2A.J	892.279	424.297	-1.07247	0.002823	0.034313
Nasvi2EG020546	Unknown	583.919	277.577	-1.07426	0.002316	0.030171
Nasvi2EG020608	Unknown	148.062	70.0077	-1.07965	0.001759	0.024432
Nasvi2EG006511	Unknown	239.033	112.877	-1.08218	0.000777	0.012665
Nasvi2EG021031	Unknown	149.065	70.39	-1.08453	0.001476	0.021271
Nasvi2EG008994	Histone H1	1701.12	800.484	-1.08937	0.001276	0.018964
Nasvi2EG001027	Unknown	1777.93	832.844	-1.09603	4.84e-06	0.000184
Nasvi2EG000367	Unknown	369.349	172.141	-1.10312	2.01e-05	0.000624
Nasvi2EG001936	Unknown	5185.81	2412.65	-1.10504	0.000172	0.003681
Nasvi2EG008669	Histone H2A.J	861.817	395.245	-1.12394	0.000464	0.008379
Nasvi2EG006413	Unknown	3422.8	1571.9	-1.12394	4.17e-05	0.001149
Nasvi2EG000169	Unknown	109.368	50.1489	-1.12607	0.002418	0.030886
Nasvi2EG021412	Unknown	1127.51	516.821	-1.12719	4.13e-05	0.001143
Nasvi2EG033612	Histone H2A.J	611.23	279.902	-1.12724	7.73e-05	0.001892
Nasvi2EG006675	Cysteine and histidine-rich protein 1 protein. putative	3050.69	1396.43	-1.12745	3e-06	0.000119
Nasvi2EG002890	Diuretic hormone receptor	556.285	253.697	-1.13641	5.48e-05	0.001441
Nasvi2EG037105	Cubilin (Fragment)	597.482	270.118	-1.14531	0.000327	0.006384
Nasvi2EG002344	HEAT shock 70 kDa protein cognate 4	18020.8	8136.16	-1.1469	8.9e-09	7.29e-07
Nasvi2EG009086	Unknown	280.785	126.261	-1.15254	2.23e-05	0.000684
Nasvi2EG029108	Unknown	336.713	151.517	-1.15351	2.59e-05	0.000771
Nasvi2EG008428	Unknown	140.596	62.6506	-1.16732	0.000679	0.011351
Nasvi2EG005976	cyclin-dependent kinase 20. putative	582.958	252.808	-1.20578	3.36e-07	1.77e-05
Nasvi2EG002760	peptidyl-prolyl cis-trans isomerase 3-like. putative	4209.01	1825.56	-1.20594	3.33e-09	2.92e-07
Nasvi2EG017035	Unknown	258.787	112.061	-1.2085	0.004702	0.049298
Nasvi2EG001579	Unknown	8419.33	3638.52	-1.20991	5.63e-09	4.81e-07
Nasvi2EG002171	Unknown	93.5867	40.2268	-1.21588	0.004478	0.047695
Nasvi2EG023355	Organic cation transporter protein	1427.62	598.073	-1.25652	2.19e-09	2.04e-07
Nasvi2EG002879	Unknown	110.822	46.1384	-1.2671	0.000667	0.011206
Nasvi2EG000408	Unknown	2774.43	1152.42	-1.26751	1.86e-09	1.79e-07
Nasvi2EG010910	Pyrroline-5-carboxylate reductase	3025.78	1255.72	-1.26894	4.88e-06	0.000185
Nasvi2EG005741	Unknown	108.537	44.1492	-1.2975	0.000282	0.005607
Nasvi2EG005830	Unknown	2681.19	1090.76	-1.2989	6.06e-05	0.001555
Nasvi2EG018532	Unknown	2912.84	1184.47	-1.29944	5.56e-11	6.73e-09
Nasvi2EG005329	Toll. protein	2353.72	956.536	-1.30007	3.06e-09	2.71e-07
Nasvi2EG005813	ACYPI009545 protein	5313.63	2154.31	-1.30302	1.24e-10	1.43e-08
Nasvi2EG009087	Lipase 3	15849.9	6415.55	-1.30546	3.27e-11	4.16e-09
Nasvi2EG020495	Unknown	896.818	361.704	-1.31002	6.91e-07	3.33e-05
Nasvi2EG001578	Unknown	2456.58	984.202	-1.31975	7.35e-10	7.74e-08
Nasvi2EG017115	Nicotinic acetylcholine receptor subunit alpha 9	188.287	74.3486	-1.33964	7.6e-05	0.001868
Nasvi2EG005923	Unknown	161.617	63.4193	-1.35068	0.000219	0.004532
Nasvi2EG011525	Unknown	445.368	174.104	-1.35545	5.68e-08	3.81e-06
Nasvi2EG007139	Unknown	64.0037	24.7747	-1.37016	0.00403	0.044354
Nasvi2EG014323	Major royal jelly protein 1	1040.33	401.218	-1.37461	0.000403	0.007467
Nasvi2EG003729	Unknown	8583.18	3301.97	-1.37831	4.7e-12	7.01e-10
Nasvi2EG014273	Ankyrin 2.3/unc44	8532.57	3282.48	-1.37884	3e-12	4.71e-10
Nasvi2EG011439	Unknown	64.8168	24.7946	-1.38818	0.004146	0.045189
Nasvi2EG007158	Unknown	228.557	85.7494	-1.41422	0.000114	0.002612
Nasvi2EG011906	ER lumen protein retaining receptor 3	130.933	48.0657	-1.44666	2.56e-05	0.000769
Nasvi2EG005857	Unknown	236.537	86.9011	-1.44707	0.003298	0.038776
Nasvi2EG003849	Serine Protease	531.494	193.682	-1.45665	1.67e-06	7.17e-05
Nasvi2EG012836	Membrane metallo-endopeptidase 1. putative	66.5834	24.1974	-1.46283	0.002488	0.031559
Nasvi2EG016026	Sugar transporter ERD6	1938.43	694.207	-1.48173	5.88e-13	9.99e-11
Nasvi2EG007235	RB1-inducible coiled-coil protein 1	1017.99	354.566	-1.52288	5.98e-12	8.6e-10
Nasvi2EG015450	Unknown	88.6347	30.7059	-1.5269	0.000618	0.010534
Nasvi2EG015509	Ankyrin	1010.48	341.752	-1.56343	9.91e-11	1.15e-08
Nasvi2EG010091	Unknown	77.6953	25.3143	-1.62039	0.000681	0.01137
Nasvi2EG001910	Unknown	71.1519	22.6029	-1.6564	0.000482	0.008643
Nasvi2EG015526	4-coumarate--CoA ligase 3	5287.41	1674.39	-1.65839	0.002344	0.030384
Nasvi2EG033854	Histone H4	58.1059	18.3594	-1.66383	0.001443	0.020917
Nasvi2EG016302	Unknown	193.117	58.1616	-1.73322	2.24e-07	1.23e-05
Nasvi2EG007475	Mitochondrial carnitine/acylcarnitine carrier protein CACL	2796.81	836.664	-1.74142	3.35e-17	9.09e-15
Nasvi2EG023177	GA23311	283.979	84.776	-1.74574	3.37e-10	3.71e-08
Nasvi2EG007278	Unknown	76.78	21.5538	-1.835	0.00087	0.013791
Nasvi2EG000722	Testicular acid phosphatase protein	503.057	135.83	-1.89039	1.4e-13	2.51e-11
Nasvi2EG000723	Testicular acid phosphatase protein	1467.09	349.226	-2.07072	6.13e-14	1.19e-11
Nasvi2EG012399	Dynein heavy chain 7. axonemal	80.8292	18.3719	-2.13981	2.68e-05	0.000794
Nasvi2EG019596	Unknown	100.195	22.7	-2.14473	1.61e-05	0.000513
Nasvi2EG021413	pyrimidine-specific ribonucleoside hydrolase rihA	1067.14	240.603	-2.151	2.29e-21	1.12e-18
Nasvi2EG010287	Gonadal trypsin	788.06	165.326	-2.25296	6.83e-13	1.14e-10
Nasvi2EG015551	Unknown	9820.19	1903.42	-2.36632	9.75e-12	1.35e-09
Nasvi2EG023482	Unknown	115.104	21.8041	-2.39985	1.67e-08	1.3e-06
Nasvi2EG006337	Trypsin-1	25846.4	4856.35	-2.4121	4.78e-33	8.34e-30
Nasvi2EG006336	Trypsin-1	13306	2000.2	-2.73332	4.27e-30	5.22e-27
