# Supplementary material for: Oviposition but Not Sex Allocation Is Associated with Transcriptomic Changes in Females of the Parasitoid Wasp Nasonia vitripennis
Source: G3 (Bethesda). 2015 Oct 27;5(12):2885–92. doi: 10.1534/g3.115.021220 (PMC4683659; doi:10.1534/g3.115.021220)
Supplement: Supporting Information [file supp_g3.115.021220_TableS4.xlsx]

## Sheet: Sheet1
Table S4: Differentially expressed genes between host treatment A (no hosts) and host treatment C (pre-parasitised hosts).
OGS2 identifier	OGS2 Description	Normalised read counts Treatment Group A	Normalised read counts Treatment group C	log2 fold change	p-value	FDR
Nasvi2EG006174	Uricase	16.4877	634.22	5.26961	7.7e-50	3.14e-46
Nasvi2EG016530	Deoxyribonuclease I. putative	5.32062	186.956	5.13978	1.25e-21	8.23e-19
Nasvi2EG022794	Unknown	4.99866	155.614	4.96397	7.24e-12	1.38e-09
Nasvi2EG016531	Unknown	21.747	447.242	4.36669	3.61e-16	1.3e-13
Nasvi2EG009667	Pacifastin light chain	1746.88	33426.1	4.2635	2.22e-40	5.42e-37
Nasvi2EG003094	Unknown	4.56154	80.5858	4.14877	1.68e-10	2.59e-08
Nasvi2EG009663	Pacifastin light chain	1598.19	27833.9	4.12778	1.78e-49	5.43e-46
Nasvi2EG020749	Acyl-CoA desaturase	247.82	4173.68	4.07825	2.67e-59	3.26e-55
Nasvi2EG012577	inorganic phosphate cotransporter. putative	38.5366	646.547	4.07458	2.88e-30	2.94e-27
Nasvi2EG008011	Unknown	88.1217	1449.32	4.04507	2.04e-21	1.25e-18
Nasvi2EG006005	Unknown	937.693	9443.23	3.33814	1.35e-52	8.27e-49
Nasvi2EG003092	Unknown	12.256	112.944	3.21009	4.85e-09	5.69e-07
Nasvi2EG001372	Peritrophic matrix protein	125.609	1119.65	3.15977	4.44e-23	3.39e-20
Nasvi2EG010419	facilitated trehalose transporter Tret1	545.067	4835.16	3.15378	1.83e-14	5.33e-12
Nasvi2EG000156	Vanin protein 2. putative	19.384	159.991	3.04765	1.11e-12	2.26e-10
Nasvi2EG001311	Unknown	21.6076	174.992	3.02073	1e-10	1.57e-08
Nasvi2EG012799	Unknown	160.452	1246.89	2.96323	1.23e-34	1.67e-31
Nasvi2EG003879	Bifunctional polynucleotide phosphatase/kinase	7.2666	53.777	2.89079	1.49e-06	8.83e-05
Nasvi2EG020499	Lipase	421.839	3006.61	2.8396	1.31e-37	2.67e-34
Nasvi2EG008013	Unknown	17.7997	124.275	2.8096	3.16e-10	4.6e-08
Nasvi2EG008781	kynurenine--oxoglutarate transaminase 3. putative	30.1836	201.976	2.74667	8.4e-10	1.14e-07
Nasvi2EG012485	Unknown	7.07326	46.7495	2.72687	3.84e-05	0.00135909
Nasvi2EG001571	Unknown	8.92309	56.5231	2.66528	2.28e-05	0.000880293
Nasvi2EG020748	LIX1 protein-like. putative	103.745	644.328	2.63892	1.17e-14	3.65e-12
Nasvi2EG009869	Chymotrypsin-1	3004.68	18450.2	2.6238	1.8e-36	3.15e-33
Nasvi2EG012632	Unknown	1682.18	10063.4	2.58398	4.31e-12	8.36e-10
Nasvi2EG009665	Pacifastin light chain	25.2564	145.852	2.53639	2.7e-09	3.33e-07
Nasvi2EG005959	Unknown	172.447	969.326	2.49531	4.04e-15	1.33e-12
Nasvi2EG002428	bifunctional methylenetetrahydrofolate dehydrogenase/cyclohydrolase. mitochondrial	1025.07	5347.16	2.38848	2.72e-30	2.94e-27
Nasvi2EG015646	Unknown	620.781	3242.58	2.38839	3.62e-09	4.34e-07
Nasvi2EG004144	Unknown	319.817	1658.97	2.38021	1.43e-08	1.51e-06
Nasvi2EG005220	Unknown	141.586	726.315	2.36422	1.14e-20	6.36e-18
Nasvi2EG003366	Unknown	23.7148	120.325	2.34771	6.45e-08	5.97e-06
Nasvi2EG009954	Unknown	12.4743	61.5024	2.30546	7.69e-05	0.00242173
Nasvi2EG010364	Glucose dehydrogenase	333.759	1631.47	2.29433	5.82e-09	6.71e-07
Nasvi2EG031932	Unknown	10.3809	50.3876	2.28366	0.000155324	0.004444
Nasvi2EG004214	Metalloprotease	32.383	156.501	2.27758	9.63e-09	1.07e-06
Nasvi2EG003461	Papilin	8.22008	39.4212	2.26333	0.00268433	0.0418296
Nasvi2EG004026	phosphoserine phosphatase	4255.19	20039.4	2.24059	1.73e-28	1.62e-25
Nasvi2EG008435	Zinc finger protein 512B	9.19321	41.8972	2.1943	0.0027048	0.0420414
Nasvi2EG004025	Ubiquitin conjugation factor E4 A	3154.35	14351.1	2.19076	4.65e-27	4.06e-24
Nasvi2EG016170	Unknown	751.724	3415.06	2.18796	2.17e-10	3.27e-08
Nasvi2EG036525	kynurenine--oxoglutarate transaminase 3. putative	75.4174	336.384	2.16047	4.65e-07	3.18e-05
Nasvi2EG016019	Unknown	1006.33	4444.52	2.14762	1.07e-12	2.23e-10
Nasvi2EG006173	Unknown	58.2982	257.298	2.14568	5.1e-08	4.76e-06
Nasvi2EG000155	Unknown	62.3052	272.103	2.13103	1.79e-11	3.17e-09
Nasvi2EG010627	Vitellogenin	410.743	1790.58	2.12932	6.61e-21	3.84e-18
Nasvi2EG012421	fez family Zinc finger protein 2	67.8707	291.428	2.10563	8.21e-11	1.34e-08
Nasvi2EG009472	Unknown	20.2016	86.6112	2.10471	3.59e-05	0.00129539
Nasvi2EG004816	Alkaline phosphatase 4	1261.61	5380.26	2.09629	2.13e-09	2.68e-07
Nasvi2EG010626	vitellogenin	175.36	743.413	2.08629	1.96e-05	0.000785192
Nasvi2EG003093	Unknown	13.2768	55.7184	2.07499	0.000314751	0.00787973
Nasvi2EG000559	clavesin-2. putative	397.507	1644.65	2.05297	1.2e-20	6.36e-18
Nasvi2EG031933	Zinc metalloproteinase nas-15	24.0476	98.9175	2.04383	2.43e-05	0.000926427
Nasvi2EG001968	Aubergine	53.8024	220.572	2.0407	9.25e-10	1.24e-07
Nasvi2EG010455	neuropilin and tolloid protein 2	12.3785	50.4632	2.03134	0.000409895	0.00979978
Nasvi2EG013499	Unknown	53.5935	214.262	2.00379	2.3e-09	2.86e-07
Nasvi2EG006662	Synaptic vesicle glycoprotein 2B	292.224	1166.48	2.00119	1.69e-17	7.1e-15
Nasvi2EG013778	Unknown	17.0356	66.6474	1.97252	2.22e-05	0.000862799
Nasvi2EG015670	Glucose dehydrogenase	6231.78	23964.4	1.94785	1.28e-21	8.23e-19
Nasvi2EG009989	Venom acid phosphatase	129.631	493.464	1.93393	2.36e-12	4.72e-10
Nasvi2EG005463	Serine-type enodpeptidase	16.9973	64.7267	1.93165	0.000266626	0.00691587
Nasvi2EG011011	c-1-tetrahydrofolate synthase. cytoplasmic	49.2714	186.988	1.92691	3.83e-05	0.00135909
Nasvi2EG012325	Carboxypeptidase N subunit	4173.31	15677.7	1.91415	1.74e-14	5.31e-12
Nasvi2EG010628	alanine--glyoxylate aminotransferase 2. putative	4349.17	16282	1.9102	3.45e-23	2.81e-20
Nasvi2EG008627	Unknown	90.9733	340.961	1.90877	0.00161903	0.0287495
Nasvi2EG003617	Unknown	45.5134	170.202	1.90776	1.86e-07	1.42e-05
Nasvi2EG004046	dual oxidase	1145.17	4238.68	1.89189	1.34e-08	1.44e-06
Nasvi2EG024168	Phospholipase A2 1	290.594	1073.65	1.89105	1.96e-16	7.27e-14
Nasvi2EG009031	Cadherin-23	271.078	994.267	1.87825	2.2e-06	0.000123828
Nasvi2EG010409	Unknown	1434.74	5258.5	1.87614	8.7e-08	7.39e-06
Nasvi2EG016101	SEC14 domain and spectrin repeat-containing protein 1	25.3462	92.2537	1.86818	0.000133965	0.00388752
Nasvi2EG012989	Transmembrane protease. serine 9	708.156	2571.83	1.86457	3.05e-08	2.98e-06
Nasvi2EG004045	Dual oxidase maturation factor 1	695.802	2521.31	1.86334	1.7e-19	8.32e-17
Nasvi2EG031936	cytochrome P450 18a1	102.475	368.062	1.84895	6.09e-06	0.000293148
Nasvi2EG001351	Unknown	97.8499	350.503	1.84645	5.48e-09	6.38e-07
Nasvi2EG002259	Cytochrome P450 CYP4AB2	92.7116	331.052	1.8404	3.04e-09	3.71e-07
Nasvi2EG012191	Unknown	14.0653	49.9024	1.83072	0.00170394	0.0299095
Nasvi2EG004824	Unknown	206.519	728.286	1.82274	1.08e-07	8.74e-06
Nasvi2EG000828	organic cation transporter protein. putative	491.97	1733.05	1.82157	8.95e-17	3.53e-14
Nasvi2EG006369	Unknown	23.2321	81.7538	1.8193	9.8e-05	0.00294347
Nasvi2EG008684	homeobox protein extradenticle	24.5925	86.4332	1.81728	0.000290165	0.00740134
Nasvi2EG000268	RNA pseudouridylate synthase domain-containing protein 2. putative	48.5739	170.187	1.81299	6.78e-06	0.000317427
Nasvi2EG007763	Unknown	661.147	2299.34	1.80184	1.75e-05	0.000715397
Nasvi2EG000855	aquaporin AQPAn.G. putative	3032.4	10479.2	1.79348	5.5e-13	1.2e-10
Nasvi2EG009277	Unknown	746.618	2557.13	1.78108	2.71e-18	1.18e-15
Nasvi2EG026996	Unknown	50.6951	173.147	1.77685	5.71e-06	0.000276966
Nasvi2EG009678	Unknown	27.8957	94.6562	1.76798	0.000287154	0.00735465
Nasvi2EG012066	phosphoglycolate phosphatase. putative	2260.04	7669.15	1.76798	7.19e-19	3.25e-16
Nasvi2EG012210	Kynurenine/alpha-aminoadipate aminotransferase mitochondrial	4332.94	14681	1.76518	2.59e-14	7.19e-12
Nasvi2EG016056	Unknown	48.9417	165.536	1.76418	1.5e-06	8.83e-05
Nasvi2EG007341	Unknown	238.305	804.926	1.76011	8.94e-14	2.23e-11
Nasvi2EG018316	Unknown	189.889	629.887	1.73558	1.35e-06	8.1e-05
Nasvi2EG018317	Unknown	67.593	223.879	1.73401	2.88e-06	0.000156451
Nasvi2EG011385	Unknown	281.544	931.237	1.73012	2.79e-12	5.5e-10
Nasvi2EG009659	Unknown	128.742	425.76	1.72982	8.62e-06	0.000387903
Nasvi2EG009006	Unknown	98.187	323.417	1.72397	9.54e-09	1.07e-06
Nasvi2EG010468	CCAAT/enhancer-binding protein	615.408	2025.73	1.72354	5.16e-11	8.75e-09
Nasvi2EG012266	calumenin-B	57.2089	187.886	1.72065	1.21e-06	7.33e-05
Nasvi2EG018266	D-3-phosphoglycerate dehydrogenase	61567.7	201052	1.71301	5.36e-19	2.52e-16
Nasvi2EG024167	CDK5 regulatory subunit-associated protein 3	57.3631	186.883	1.70918	4.99e-07	3.35e-05
Nasvi2EG034157	Unknown	83.6599	271.18	1.70174	1.25e-08	1.36e-06
Nasvi2EG009789	Unknown	18.0728	58.2649	1.69076	0.00161228	0.0286714
Nasvi2EG002271	Mushroom body large-type Kenyon cell-specific protein	312.895	1005.83	1.68732	5.01e-05	0.00169687
Nasvi2EG003756	Leucine-rich repeats and immunoglobulin domains protein 3. putative	104.187	334.445	1.68567	2.04e-05	0.000805857
Nasvi2EG021262	Kinesin protein CG14535 (Fragment). putative	44.9854	144.011	1.68208	0.000343529	0.00849573
Nasvi2EG010727	Broad-complex	30.9011	98.4986	1.67624	0.000642548	0.0139185
Nasvi2EG002886	Unknown	89.9098	286.282	1.6761	6.67e-08	6.08e-06
Nasvi2EG003928	Phospholipase A1 member A	37.9575	120.783	1.67593	5.91e-05	0.00195277
Nasvi2EG020205	spinster homolog 1 protein. putative	829.97	2629.3	1.66837	4.92e-13	1.09e-10
Nasvi2EG007040	Unknown	20.7167	65.6922	1.66648	0.000478012	0.0110186
Nasvi2EG000201	Unknown	57.7474	182.326	1.66279	1.78e-06	0.000104152
Nasvi2EG018134	CD151 antigen	46.1349	145.263	1.65943	3.9e-06	0.000201661
Nasvi2EG002602	LIM/homeobox protein Lhx3	261.761	821.732	1.65482	2.78e-08	2.74e-06
Nasvi2EG030297	Pancreatic triacylglycerol lipase	29.6271	92.69	1.64748	0.00124118	0.0235458
Nasvi2EG024604	toll protein	137.39	429.633	1.64629	0.00192805	0.0330365
Nasvi2EG016543	Unknown	327.059	1018.46	1.64473	3.27e-06	0.000173627
Nasvi2EG002548	Patched domain-containing protein 3	2454.25	7593.69	1.63353	2.02e-06	0.000115061
Nasvi2EG007551	Thiol-specific monooxygenase	5643.13	17373.5	1.62746	5.22e-17	2.13e-14
Nasvi2EG014966	High mobility group protein 2	713.817	2175.42	1.6122	1.09e-13	2.67e-11
Nasvi2EG002146	Flightin	216.672	659.247	1.6116	1.12e-07	9.03e-06
Nasvi2EG018994	phosphoenolpyruvate carboxykinase [GTP]	40023.9	121629	1.60761	1.33e-07	1.05e-05
Nasvi2EG010655	Unknown	539.386	1632.45	1.60278	4.03e-13	9.11e-11
Nasvi2EG002276	Unknown	49.3152	148.902	1.59748	0.00196152	0.0335629
Nasvi2EG020209	Glucose dehydrogenase [acceptor]	415.87	1252.88	1.59606	8.65e-13	1.85e-10
Nasvi2EG004478	Monocarboxylate transporter 12	33.5858	100.392	1.58276	0.0001967	0.00535208
Nasvi2EG004254	F30A10.1. protein	123.874	368.936	1.57968	9.65e-08	8.07e-06
Nasvi2EG013949	Phospholipase B1. membrane-associated	46.9524	139.834	1.57916	2.71e-05	0.00102341
Nasvi2EG001357	Carbohydrate sulfotransferase	1033.57	3076.9	1.57865	1.69e-15	5.74e-13
Nasvi2EG013551	Unknown	70.9036	210.499	1.57484	4.93e-06	0.000245685
Nasvi2EG016399	Unknown	54.224	159.765	1.56235	0.000425425	0.0100046
Nasvi2EG002258	Cytochrome P450 4C1	291.812	851.801	1.54968	7.05e-11	1.16e-08
Nasvi2EG013777	Unknown	212.139	619.449	1.54958	1.53e-06	8.97e-05
Nasvi2EG005780	Venom allergen 3	2536.99	7379.39	1.5462	2.22e-14	6.31e-12
Nasvi2EG023161	fibrillin-1	99.5506	288.257	1.5373	3.79e-08	3.62e-06
Nasvi2EG002939	GE14964	27.7855	79.8753	1.52775	0.000984554	0.0197727
Nasvi2EG020997	Unknown	299.603	858.208	1.52336	0.000126499	0.00368839
Nasvi2EG006769	Unknown	759.058	2166.27	1.51677	3.03e-06	0.000161887
Nasvi2EG020496	Lipase	5653.5	15967.9	1.50278	9.37e-16	3.27e-13
Nasvi2EG023071	Serine Protease nudel	264.521	746.839	1.49979	0.000849849	0.0173332
Nasvi2EG013945	s-adenosylmethionine synthase. putative	744.14	2091.91	1.49559	2.13e-13	5.11e-11
Nasvi2EG008437	Unknown	917.659	2551.33	1.48069	8.61e-14	2.19e-11
Nasvi2EG012452	glucosamine-6-phosphate isomerase	33.9497	94.1672	1.47893	0.000602539	0.0133091
Nasvi2EG006328	Unknown	328.482	908.462	1.47208	1.46e-09	1.88e-07
Nasvi2EG010762	Unknown	168.518	463.431	1.46382	1.1e-05	0.000478557
Nasvi2EG020624	CG42611.	354.58	967.179	1.45406	3.93e-10	5.58e-08
Nasvi2EG010202	Pancreatic triacylglycerol lipase	115.24	314.629	1.45248	1.89e-06	0.000109681
Nasvi2EG012832	neprilysin 2	82.3763	223.703	1.44502	6.66e-06	0.000316585
Nasvi2EG014294	Unknown	124.026	334.81	1.43641	8.33e-06	0.000379627
Nasvi2EG006661	Unknown	86.3997	232.93	1.43599	1.2e-06	7.33e-05
Nasvi2EG004009	ATP-binding cassette sub-family A member 3	95.7127	257.762	1.43295	0.000235363	0.00621044
Nasvi2EG009035	Unknown	8647.94	23074.7	1.42026	8.64e-06	0.000387903
Nasvi2EG007340	Lysosomal acid lipase. putative	1170.54	3100.8	1.40996	1.04e-11	1.93e-09
Nasvi2EG009896	Unknown	131.318	347.861	1.40904	2.22e-05	0.000862799
Nasvi2EG012268	Unknown	18.0216	47.6282	1.40524	0.0026092	0.0408675
Nasvi2EG006957	homogentisate 1.2-dioxygenase	6819.24	17978.8	1.40397	2.69e-14	7.31e-12
Nasvi2EG012347	Unknown	429.465	1131.26	1.40221	0.0002049	0.0055138
Nasvi2EG025132	Scavenger receptor class B member 1	1276.7	3336.63	1.39095	1.07e-12	2.23e-10
Nasvi2EG016878	Unknown	32.6257	84.8882	1.38323	0.00259993	0.0408269
Nasvi2EG006658	Synaptic vesicle glycoprotein 2C	1320.42	3430.94	1.38284	2.66e-11	4.57e-09
Nasvi2EG008381	peptide methionine sulfoxide reductase	1145.76	2975.09	1.38176	9.25e-12	1.74e-09
Nasvi2EG037011	Adenosine receptor A2b	134.617	348.005	1.37407	0.00017086	0.0047549
Nasvi2EG003589	Monocarboxylate transporter 12	411.173	1059.79	1.36857	1.35e-05	0.000571064
Nasvi2EG007453	Bone morphogenetic protein	441.994	1136.23	1.36652	3.92e-10	5.58e-08
Nasvi2EG012184	Unknown	35.5642	91.4366	1.36364	0.00260434	0.0408437
Nasvi2EG021010	phosphatase 1 regulatory subunit 12B. protein	155.51	398.741	1.36357	9.07e-08	7.64e-06
Nasvi2EG002601	Aromatic-L-amino-acid decarboxylase	86.4876	221.324	1.35988	4.1e-05	0.00143762
Nasvi2EG015884	Transcription factor SOX-5	111.264	284.401	1.35757	3.22e-05	0.00118294
Nasvi2EG016533	exosome complex exonuclease RRP44. putative	2703.14	6896.59	1.35601	4.7e-07	3.19e-05
Nasvi2EG011663	Uncharacterized protein KIAA0825 protein	47.4859	120.219	1.34495	0.000225464	0.00598802
Nasvi2EG011024	long-chain-fatty-acid--CoA ligase 3. putative	739.505	1867.99	1.3427	1.12e-09	1.47e-07
Nasvi2EG009167	Unknown	231.007	583.436	1.34235	3.09e-08	2.99e-06
Nasvi2EG010770	hairy protein	454.128	1144.78	1.3373	0.00043465	0.0101532
Nasvi2EG012833	Unknown	58.7691	147.803	1.33413	5.68e-05	0.00187912
Nasvi2EG009328	Sodium-independent sulfate anion transporter	956.445	2402.33	1.33349	1.55e-07	1.19e-05
Nasvi2EG027277	Cytochrome P450 6a2	253.357	636.493	1.33292	3.29e-07	2.33e-05
Nasvi2EG022831	Integrin beta-PS	749.687	1881.57	1.3327	4.1e-10	5.75e-08
Nasvi2EG015618	Cytochrome P450 307A1	203.944	511.711	1.33098	6.58e-07	4.37e-05
Nasvi2EG011291	Laminin subunit alpha-1	974.515	2434.72	1.32476	6.63e-08	6.08e-06
Nasvi2EG006243	Gamma-glutamyltranspeptidase	5550.03	13852.5	1.32419	0.00014431	0.0041581
Nasvi2EG015669	glucose dehydrogenase [acceptor]	1009.88	2520.2	1.32385	2.65e-11	4.57e-09
Nasvi2EG007855	Sodium-coupled monocarboxylate transporter 1	502.661	1253.26	1.32243	1.06e-09	1.4e-07
Nasvi2EG010897	Ectonucleotide pyrophosphatase/phosphodiesterase family member 4	316.777	785.779	1.31463	0.000602465	0.0133091
Nasvi2EG005586	Unknown	67.3564	165.595	1.3032	0.00012528	0.0036616
Nasvi2EG005324	Paired mesoderm homeobox protein	41.8383	102.732	1.30069	0.00248362	0.0395083
Nasvi2EG019915	transport protein Sec31A protein	78.139	191.756	1.29917	0.000216418	0.00578552
Nasvi2EG009530	Fatty acid synthase	2794.48	6853.23	1.29891	1.64e-11	2.94e-09
Nasvi2EG003884	Unknown	296.564	727.218	1.29823	8.46e-08	7.28e-06
Nasvi2EG001182	Transporter	219.886	538.856	1.29592	0.000400971	0.0096241
Nasvi2EG032189	Uncharacterized protein GLEAN_15470	81.3189	198.563	1.29314	0.000787884	0.0162652
Nasvi2EG002256	Unknown	169.333	412.989	1.2914	4.08e-07	2.82e-05
Nasvi2EG002592	Collagen alpha-1 chain	3799.97	9273.56	1.29053	2.66e-06	0.000145754
Nasvi2EG007434	Pancreatic triacylglycerol lipase	465.233	1130.89	1.28554	4.42e-05	0.00152925
Nasvi2EG009041	Hemolymph lipopolysaccharide-binding protein	163.47	394.809	1.27764	0.00029528	0.0074843
Nasvi2EG008015	Sugar transporter ERD6 6	100.205	242.02	1.27721	9.78e-06	0.000436239
Nasvi2EG009431	Sugar transporter ERD6 6	1195.7	2874.5	1.2707	8.49e-11	1.36e-08
Nasvi2EG028318	Unknown	109.435	262.564	1.26787	2.78e-05	0.00104316
Nasvi2EG022898	Tyrosine 3-monooxygenase	164.765	395.201	1.26613	0.000157482	0.00447433
Nasvi2EG016534	acyl-CoA synthetase short-chain family member 3. mitochondrial. putative	7105.98	17025.8	1.26542	3.17e-09	3.84e-07
Nasvi2EG008134	Hemicentin-2	192.782	461.098	1.26019	0.00141522	0.0260101
Nasvi2EG002353	Unknown	893.982	2135.24	1.25845	0.00232497	0.0378722
Nasvi2EG009471	Unknown	64.4079	152.974	1.25197	0.00196723	0.0336136
Nasvi2EG010658	tRNA methyltransferase 112 homolog	377.963	894.634	1.24742	4.26e-07	2.92e-05
Nasvi2EG020586	Serine-type enodpeptidase	511.365	1206.41	1.24263	7.18e-05	0.00228948
Nasvi2EG006004	Unknown	22575.8	52904.9	1.23512	1.25e-08	1.36e-06
Nasvi2EG011776	Unknown	1055.18	2451.01	1.22223	0.00132802	0.0246947
Nasvi2EG013635	Unknown	205.782	477.988	1.22143	2.49e-06	0.000136754
Nasvi2EG010756	deadpan protein	26.9184	62.609	1.22037	0.0021535	0.0359335
Nasvi2EG010348	glucose dehydrogenase [acceptor]	51.453	119.368	1.21797	0.00151764	0.0275089
Nasvi2EG011270	Unknown	44.3123	102.676	1.21589	0.00185795	0.0321054
Nasvi2EG002850	CRAL-TRIO domain containing protein	78.9835	182.951	1.21556	0.000115874	0.00340555
Nasvi2EG005178	Cytochrome P450 9e2 (Fragment)	145.922	336.909	1.21215	3.44e-05	0.00125578
Nasvi2EG011384	Unknown	231.742	534.465	1.21031	2.23e-06	0.000124276
Nasvi2EG009658	Membrane metallo-endopeptidase 1. putative	228.357	526.861	1.20954	1.91e-06	0.000110171
Nasvi2EG014113	Integrin alpha-8	113.62	261.292	1.20469	6.94e-05	0.00223186
Nasvi2EG008825	Pancreatic triacylglycerol lipase	48.6101	111.719	1.20401	0.00325856	0.0486672
Nasvi2EG020497	Lipase	1269.05	2903.37	1.19857	6.25e-10	8.57e-08
Nasvi2EG012663	Retinaldehyde-binding protein 1 protein 2. putative	171.623	392.025	1.19668	0.000728015	0.0152571
Nasvi2EG006932	sodium/potassium-transporting ATPase subunit beta-2. putative	923.058	2109.38	1.19597	0.00141579	0.0260101
Nasvi2EG010612	GF20376	2501.49	5694.43	1.19223	3.81e-06	0.00019786
Nasvi2EG001180	Uncharacterized oxidoreductase dhs-27	239.372	545.357	1.19165	0.00218851	0.0362098
Nasvi2EG009225	RAG1-activating protein 1 protein. putative	747.575	1698.67	1.18911	1.4e-08	1.49e-06
Nasvi2EG004130	roadkill protein. putative	667.089	1507.01	1.18218	7.07e-08	6.35e-06
Nasvi2EG011666	Unknown	85.0699	191.881	1.17702	0.000450015	0.0104521
Nasvi2EG013634	Unknown	297.632	671.077	1.17661	0.000188908	0.00518626
Nasvi2EG014218	Major royal jelly protein	1875.54	4217.96	1.1747	6e-05	0.00197604
Nasvi2EG004277	GTP cyclohydrolase 1	402.662	903.469	1.17082	3.87e-07	2.69e-05
Nasvi2EG020493	Unknown	3179.17	7130.62	1.16998	0.00215889	0.0359335
Nasvi2EG004428	Unknown	318.095	713.348	1.16906	5.55e-05	0.00184319
Nasvi2EG005508	UDP-glucuronosyltransferase 2C1	951.787	2133.4	1.16863	7.44e-08	6.63e-06
Nasvi2EG030687	Peroxisomal acyl-Coenzyme A oxidase 1	12432.5	27849.5	1.16858	4.22e-10	5.86e-08
Nasvi2EG020605	Serine Protease P25	97.4492	218.282	1.16816	0.000834666	0.0170806
Nasvi2EG012887	Pancreatic triacylglycerol lipase	643.382	1440.86	1.16791	4.56e-06	0.00023008
Nasvi2EG032928	Pancreatic triacylglycerol lipase	373.522	836.031	1.16622	1.82e-06	0.000105822
Nasvi2EG001603	l-threonine 3-dehydrogenase. mitochondrial. putative	144.297	322.516	1.16418	7.26e-05	0.00231005
Nasvi2EG000097	kynurenine--oxoglutarate transaminase 3. putative	302.735	674.504	1.16185	5.46e-07	3.65e-05
Nasvi2EG012067	Unknown	68.3098	151.523	1.15511	0.00066028	0.0142018
Nasvi2EG016074	3-chlorobenzoate-3.4-dioxygenase oxygenase subunit	622.82	1375.22	1.14797	7.69e-08	6.81e-06
Nasvi2EG000672	Unknown	103.968	229.264	1.14476	3.69e-05	0.00132223
Nasvi2EG010685	Acyl-CoA Delta(11) desaturase	305.962	672.685	1.14188	1.44e-07	1.11e-05
Nasvi2EG028743	Unknown	152.869	335.5	1.14089	0.000260214	0.00679281
Nasvi2EG015588	Serine proteinase stubble	353.974	776.192	1.13816	1.07e-07	8.74e-06
Nasvi2EG007048	cystathionine gamma-lyase. putative	10262.6	22483.6	1.13699	6.84e-09	7.81e-07
Nasvi2EG002314	N-terminal asparagine amidohydrolase protein. putative	210.733	461.557	1.13559	4.01e-06	0.000204103
Nasvi2EG001063	Unknown	534.65	1169.47	1.13503	7.13e-07	4.71e-05
Nasvi2EG015887	Unknown	650.737	1425.84	1.13434	0.000838045	0.0171211
Nasvi2EG018305	Gamma-glutamyl hydrolase A	900.258	1968.37	1.13344	1.28e-07	1.03e-05
Nasvi2EG008968	Synaptic vesicle glycoprotein 2B	546.028	1191.1	1.13082	7.81e-08	6.81e-06
Nasvi2EG022914	IP08038p (Fragment)	153.062	333.066	1.12752	0.00279367	0.0432577
Nasvi2EG010336	Glucose dehydrogenase [acceptor]	135.444	294.761	1.12664	4.14e-05	0.00144853
Nasvi2EG009346	kibra. protein	397.45	862.931	1.12151	4.84e-05	0.00164875
Nasvi2EG011922	organic cation transporter protein. putative	167.462	362.501	1.11839	5.53e-06	0.000270286
Nasvi2EG006830	Inhibin beta chain	288.139	623.771	1.11772	1.51e-05	0.000633661
Nasvi2EG013553	Unknown	65.236	141.046	1.11767	0.000605269	0.0133091
Nasvi2EG016061	Fatty acid synthase	1051.84	2268.86	1.11407	2.09e-07	1.57e-05
Nasvi2EG020143	staphylococcal nuclease domain-containing protein 1	2135.22	4603.72	1.11284	2.32e-08	2.3e-06
Nasvi2EG016041	Pancreatic triacylglycerol lipase	145.888	314.407	1.11245	0.000290189	0.00740134
Nasvi2EG000415	Translocation-associated membrane protein 1 1. putative	7108.49	15307	1.112	7.02e-09	7.94e-07
Nasvi2EG015059	GD19662	80.7397	173.942	1.11196	0.00166267	0.0292692
Nasvi2EG012353	Unknown	105.178	226.41	1.1111	0.000595291	0.013199
Nasvi2EG033462	Unknown	261.387	558.61	1.09988	7.82e-06	0.000360486
Nasvi2EG010358	Major royal jelly protein	97.6479	208.272	1.0988	0.000985641	0.0197727
Nasvi2EG024976	Unknown	54.5471	116.07	1.0946	0.000699632	0.0147879
Nasvi2EG003664	Zinc finger protein	3599.11	7662.34	1.09384	0.000173242	0.00481022
Nasvi2EG009474	Unknown	252.976	538.159	1.09343	4.89e-06	0.000244628
Nasvi2EG005252	Unknown	261.634	555.139	1.09037	0.000377076	0.00917677
Nasvi2EG003244	SET and MYND domain-containing protein 4	77.1151	163.471	1.08966	0.000534695	0.012097
Nasvi2EG006138	Argonaute-2a	89.2684	189.258	1.08897	0.001528	0.0275739
Nasvi2EG008924	Unknown	501.378	1063.07	1.08788	0.00237346	0.0384621
Nasvi2EG001866	Unknown	3663.59	7762.69	1.08767	2.1e-08	2.13e-06
Nasvi2EG012072	arylsulfatase B	714.28	1513.89	1.08767	3.81e-05	0.0013575
Nasvi2EG012761	Synaptotagmin 1	102.446	217.05	1.08594	0.000156835	0.00446634
Nasvi2EG000409	G-protein-coupled receptor moody	241.228	509.196	1.0816	0.00257489	0.0405902
Nasvi2EG011080	Unknown	3961.38	8348.31	1.08152	2.4e-05	0.000917191
Nasvi2EG021226	Transcription factor HES-4	558.241	1177.01	1.07922	0.000788163	0.0162652
Nasvi2EG019077	mps one binder kinase activator 2-like. putative	120.68	254.036	1.07767	7.92e-05	0.0024818
Nasvi2EG010463	Unknown	4923.34	10347.1	1.07702	4.12e-08	3.9e-06
Nasvi2EG020206	Unknown	810.746	1705.03	1.07642	4.65e-05	0.00159634
Nasvi2EG003402	Unknown	728.042	1529.65	1.07603	8.89e-07	5.72e-05
Nasvi2EG000852	Aquaporin AQPAn.G	1965.93	4121.3	1.07225	2.09e-08	2.13e-06
Nasvi2EG019463	Unknown	1140.13	2383.18	1.06937	7.81e-08	6.81e-06
Nasvi2EG000032	Excitatory amino acid transporter	73.6025	153.853	1.06881	0.00253454	0.0401614
Nasvi2EG001011	Unknown	86.052	179.422	1.06351	0.00234294	0.0381141
Nasvi2EG011960	Calcium-dependent protein kinase 4	1295.68	2694.89	1.06074	1.4e-07	1.1e-05
Nasvi2EG004720	protein kinase C delta type homolog. putative	107.926	224.385	1.05847	0.000277259	0.00714614
Nasvi2EG000414	Zinc finger protein 512B	475.034	984.922	1.05794	2.83e-06	0.000154439
Nasvi2EG001029	Unknown	456.573	945.329	1.05366	5.06e-06	0.00025148
Nasvi2EG003468	epidermal cell surface receptor	150.089	310.812	1.05352	0.000695301	0.0147474
Nasvi2EG007363	GMP reductase 2. putative	1477.37	3042.91	1.04737	2.36e-07	1.71e-05
Nasvi2EG010622	Chymotrypsin-2	214.032	439.906	1.0453	0.000107304	0.00318188
Nasvi2EG030939	Unknown	160.748	330.544	1.04454	0.000182736	0.00505088
Nasvi2EG007617	Synleurin	2172.41	4467.28	1.04372	8.71e-05	0.00268163
Nasvi2EG004811	Solute carrier family 41 member 1	425.699	875.486	1.04348	8.49e-05	0.00263989
Nasvi2EG012745	Cytochrome P450 6BD6	7624.94	15656.8	1.04202	1.61e-05	0.00066593
Nasvi2EG005290	heat shock protein cognate 3	1590.31	3260.5	1.03966	3.46e-05	0.00125673
Nasvi2EG005978	muscarinic acetylcholine receptor DM1	117.2	240.209	1.03915	0.000298386	0.00753177
Nasvi2EG015515	Ankyrin	409.446	837.402	1.0374	1.96e-06	0.000112622
Nasvi2EG001957	roadkill protein. putative	92.2615	188.542	1.0365	0.00162799	0.0288248
Nasvi2EG004022	RING finger protein 207	131.155	268.381	1.03636	0.00140113	0.0258184
Nasvi2EG006990	Neural proliferation differentiation and control protein	723.042	1476.83	1.03444	0.000263199	0.00685609
Nasvi2EG010507	ATP-dependent RNA helicase WM6. putative	2264.78	4624.82	1.03419	1.93e-07	1.46e-05
Nasvi2EG005464	Unknown	126.104	257.233	1.03255	0.00293533	0.0447772
Nasvi2EG015696	Pacifastin light chain	414.73	841.666	1.02762	2.14e-05	0.00084328
Nasvi2EG002024	Uncharacterized family 31 glucosidase KIAA1161	10964.8	22235.1	1.02613	3.33e-07	2.34e-05
Nasvi2EG011317	Metalloprotease	149.344	303.15	1.02546	0.0002159	0.00578432
Nasvi2EG020514	Unknown	99.2885	201.418	1.02396	0.000585214	0.0130384
Nasvi2EG010344	Glucose dehydrogenase	104.609	211.751	1.02131	0.000415376	0.00987287
Nasvi2EG008331	Apolipophorins	1262.66	2554.32	1.02033	1.27e-05	0.000541915
Nasvi2EG008475	Low-density lipoprotein receptor-related protein	1189.76	2404.27	1.01998	2.19e-07	1.62e-05
Nasvi2EG001183	Unknown	784.416	1585.51	1.01941	0.000369154	0.0090414
Nasvi2EG019537	Transient receptor potential channel pyrexia	181.977	367.215	1.01701	2.26e-05	0.000877515
Nasvi2EG007332	Unknown	89.6614	180.898	1.01692	0.0021438	0.0358288
Nasvi2EG022223	UDP-N-acetylhexosamine pyrophosphorylase	1030.74	2079.83	1.0167	5.66e-06	0.000275574
Nasvi2EG007523	Vesicular glutamate transporter 2	847.408	1708.52	1.01501	7.5e-05	0.00237328
Nasvi2EG009218	Peroxidase	3961.77	7975.92	1.01382	5.74e-06	0.000277027
Nasvi2EG009936	Laccase	337.525	678.588	1.01349	3.91e-06	0.000201661
Nasvi2EG003403	proton-coupled amino acid transporter 4. putative	2385.81	4776.7	1.00707	8.71e-08	7.39e-06
Nasvi2EG007198	Laminin subunit gamma-1	717.105	1437.45	1.00705	9.6e-07	6.11e-05
Nasvi2EG020511	vesicular glutamate transporter 2. putative	147.094	293.101	1.00129	0.000877003	0.0178572
Nasvi2EG007830	UPF0326 protein FAM152B	175.531	349.908	0.998153	0.000425831	0.0100046
Nasvi2EG002336	hydroxyacid oxidase	755.44	1502.88	0.997278	3.98e-06	0.000204103
Nasvi2EG007504	polypeptide N-acetylgalactosaminyltransferase 9. putative. putative	199.326	396.366	0.994753	0.000237529	0.00625407
Nasvi2EG009166	acyl-CoA Delta(11) desaturase. putative	1363.13	2703.5	0.992658	8.68e-07	5.61e-05
Nasvi2EG001604	DNA primase large subunit	5024.25	9959.86	0.992503	2.14e-07	1.59e-05
Nasvi2EG010349	Glucose dehydrogenase [acceptor]	883.961	1751.28	0.992045	2.26e-06	0.000125235
Nasvi2EG020210	Unknown	183.654	363.852	0.990211	4.41e-05	0.00152925
Nasvi2EG005362	Phosphoinositide 3-kinase regulatory subunit 4	192.758	381.914	0.989986	0.000563247	0.012626
Nasvi2EG008830	Unknown	462.114	914.255	0.988866	7.36e-06	0.000343317
Nasvi2EG013273	hydroxymethylglutaryl-CoA synthase 1	2000.12	3947.38	0.985883	3.27e-07	2.32e-05
Nasvi2EG024534	heat shock protein cognate 5	26346.5	51993.8	0.98565	3.01e-07	2.15e-05
Nasvi2EG003500	O-sialoglycoprotein endopeptidase. putative	78.7559	154.809	0.978152	0.00303703	0.0461343
Nasvi2EG017407	SLIT 1 protein	150.855	295.402	0.975989	0.00148549	0.0270465
Nasvi2EG007077	Unknown	433.226	849.796	0.975978	2.12e-06	0.000120606
Nasvi2EG021005	Methyltransferase protein 6	2414.96	4733.52	0.975454	1.04e-06	6.53e-05
Nasvi2EG000989	Unknown	86.0603	168.79	0.975175	0.000635182	0.0138503
Nasvi2EG009992	Testicular acid phosphatase protein	2320.83	4540.64	0.972884	0.000577913	0.0129074
Nasvi2EG034082	Unknown	280.295	547.289	0.970952	1.82e-05	0.000739738
Nasvi2EG008864	yellow protein	3593.04	7004.37	0.967462	0.000140464	0.00406646
Nasvi2EG002637	Nucleolar pre-ribosomal-associated protein 1	989.81	1928.24	0.966386	6.78e-06	0.000317427
Nasvi2EG011544	TE:120.7 kDa protein in NOF-FB Transposable element	237.699	462.728	0.965648	0.000144725	0.00416025
Nasvi2EG012774	jagged-1 protein	215.463	418.748	0.96332	4.48e-05	0.00154129
Nasvi2EG010515	Ornithine decarboxylase	670.139	1299.88	0.960743	1.18e-05	0.00051313
Nasvi2EG003883	Unknown	488.213	944.835	0.957579	1.53e-05	0.000637236
Nasvi2EG018263	Unknown	2434.6	4709.12	0.956716	2.52e-07	1.81e-05
Nasvi2EG010898	Unknown	1022.82	1979.07	0.956325	1.27e-05	0.000541915
Nasvi2EG000121	Myb-binding protein 1A	8033.36	15530.9	0.955857	1.3e-06	7.84e-05
Nasvi2EG009607	roadkill protein. putative	2319.21	4465.9	0.951279	1.14e-06	7.08e-05
Nasvi2EG012250	Lipase 3	326.148	628.566	0.95033	5.43e-05	0.00180658
Nasvi2EG006502	ATP-binding cassette sub-family A member 1	4540.46	8730.26	0.947822	1.03e-06	6.49e-05
Nasvi2EG013912	Unknown	166.801	320.302	0.945654	8.33e-05	0.0025972
Nasvi2EG019692	Lipase 3	15352.7	29367.4	0.940821	3.03e-06	0.000161887
Nasvi2EG007759	Sugar transporter ERD6 6. putative	11637.7	22227.7	0.938712	2.27e-07	1.65e-05
Nasvi2EG019913	Unknown	1318.77	2521.02	0.938522	0.000605701	0.0133091
Nasvi2EG008479	hippocampus abundant transcript 1 protein. putative	2803.31	5357.09	0.937965	0.000683613	0.01455
Nasvi2EG013501	Unknow	173.398	331.037	0.936946	0.002169	0.0359549
Nasvi2EG002593	tyrosine aminotransferase. putative	7774.02	14824.7	0.93507	4.79e-07	3.23e-05
Nasvi2EG002884	maelstrom . protein	199.898	380.523	0.932876	0.000831916	0.0170529
Nasvi2EG013843	Zinc finger protein	65.8893	125.413	0.931939	0.00325839	0.0486672
Nasvi2EG007101	High affinity cAMP-specific and IBMX-insensitive 3'.5'-cyclic phosphodiesterase 8A	937.884	1782.45	0.930137	0.00163641	0.028932
Nasvi2EG022822	Unknown	297.449	564.04	0.927429	2.85e-05	0.00106478
Nasvi2EG010362	Serine Protease	118.998	225.366	0.926556	0.00171639	0.0300417
Nasvi2EG001396	Unknown	449.239	849.873	0.924696	1.88e-05	0.000762193
Nasvi2EG018103	Elongation of very long chain fatty acids protein	3083.33	5822.09	0.922029	9.28e-07	5.94e-05
Nasvi2EG021396	Major royal jelly protein 2	2898.89	5471.83	0.921719	1.18e-06	7.3e-05
Nasvi2EG021386	Luciferin 4-monooxygenase	570.597	1076.67	0.92114	3.1e-05	0.00114938
Nasvi2EG022821	Unknown	487.291	917.194	0.917467	3.62e-05	0.00130052
Nasvi2EG018713	Copia protein	153.563	287.929	0.911551	0.00216717	0.0359549
Nasvi2EG013236	Niemann-Pick C1 protein	265.413	497.799	0.911505	5.01e-05	0.00169687
Nasvi2EG018116	elongation of very long chain fatty acids protein AAEL008004. putative	5692.84	10653	0.908991	1.97e-05	0.00078607
Nasvi2EG011720	Papilin (Fragment)	1048.43	1962.6	0.907874	0.000945505	0.0191563
Nasvi2EG010002	Potassium channel subfamily K member 13	82.9997	155.174	0.907862	0.00222597	0.036503
Nasvi2EG005112	Unknown	286.144	534.717	0.907525	9.77e-05	0.00294347
Nasvi2EG003588	Monocarboxylate transporter 3	628.233	1174.83	0.907138	3.64e-06	0.000191047
Nasvi2EG006875	Unknown	325.287	607.537	0.906632	2.19e-05	0.000858838
Nasvi2EG018275	Unknown	165.245	308.568	0.904201	0.000965509	0.0194647
Nasvi2EG007066	aryl hydrocarbon receptor nuclear translocator protein 1	190.711	355.727	0.903523	0.00310667	0.0467416
Nasvi2EG009180	Unknown	142.06	264.781	0.90199	0.000698004	0.0147791
Nasvi2EG022676	apterous. protein	47.8338	89.0784	0.901242	0.00263963	0.0411856
Nasvi2EG027378	Unknown	134.156	249.341	0.899973	0.00249278	0.039559
Nasvi2EG014285	Endoribonuclease dcr-1	1981.71	3680.54	0.897946	3.86e-05	0.00135943
Nasvi2EG018636	Unknown	11348.1	21028.2	0.895604	2.21e-06	0.000124116
Nasvi2EG000100	vanin protein 1	448.557	829.487	0.89248	0.000168239	0.00470339
Nasvi2EG013407	cytochrome P450 305a1. putative	242.249	448.127	0.891884	0.000132168	0.00384452
Nasvi2EG017703	Esterase FE4	215.272	397.741	0.889835	0.000729324	0.0152571
Nasvi2EG016877	Unknown	105.88	195.238	0.887214	0.00157605	0.0281092
Nasvi2EG006366	histidine decarboxylase	383.474	699.632	0.871953	8.05e-05	0.00251426
Nasvi2EG011843	Unknown	161.138	293.993	0.871935	0.00173501	0.0303242
Nasvi2EG004366	cysteine-rich motor neuron 1 protein. putative	404.35	738.007	0.871815	4.76e-05	0.00162525
Nasvi2EG009699	Unknown	185.672	338.559	0.870527	0.000532183	0.0120625
Nasvi2EG012578	inorganic phosphate cotransporter. putative. putative	887.176	1615.75	0.8698	1.99e-05	0.000790309
Nasvi2EG034499	Unknown	132.181	240.205	0.865682	0.00207818	0.0349713
Nasvi2EG011831	Unknown	163.536	296.91	0.864728	0.00276538	0.0428739
Nasvi2EG007568	Esterase FE4	1442.76	2616.66	0.863889	2.85e-05	0.00106478
Nasvi2EG000927	Homeobox protein unc-4	155.719	282.463	0.86358	0.000524641	0.0119136
Nasvi2EG023066	Integrin alpha-PS4	557.033	1009.69	0.86308	1.09e-05	0.000477901
Nasvi2EG005668	Unknown	4421.61	8006.38	0.862203	7.47e-06	0.000345815
Nasvi2EG009765	Cytochrome P450 4g15	126.574	229.264	0.861446	0.00291424	0.0446157
Nasvi2EG001956	Unknown	2098.17	3788.43	0.857653	0.000156745	0.00446634
Nasvi2EG001312	Gamma-interferon-inducible lysosomal thiol reductase	10320.5	18576.7	0.854031	1.04e-05	0.00045746
Nasvi2EG008476	low-density lipoprotein receptor-related protein 2. putative	111.636	200.805	0.851323	0.00154003	0.0277093
Nasvi2EG006105	Unknown	325.962	585.241	0.849429	0.000746798	0.0155693
Nasvi2EG012758	phospholipase A1 member A. putative	1273.53	2282.46	0.8466	9.22e-05	0.00280912
Nasvi2EG010980	Doublesex female isoform	3019.21	5406.62	0.84496	1.14e-05	0.000496291
Nasvi2EG012954	Hairy/enhancer-of-split related with YRPW motif protein	535.473	958.091	0.843543	0.000300736	0.00755986
Nasvi2EG014135	transport protein Sec61 subunit alpha. protein	5342.81	9547.37	0.842666	6.78e-06	0.000317427
Nasvi2EG003190	tubulin beta-3 chain. putative	951.2	1700.9	0.841599	0.00156597	0.0280109
Nasvi2EG014505	glutamyl-tRNA synthetase	2095.9	3733.43	0.837249	5.15e-05	0.00172785
Nasvi2EG007786	Lipid storage droplets surface-binding protein 2	337.935	601.364	0.835284	0.000125209	0.0036616
Nasvi2EG006664	Unknown	230.466	408.385	0.828722	0.000170507	0.0047549
Nasvi2EG020634	Harmonin	353.848	626.782	0.827761	0.00237283	0.0384621
Nasvi2EG011307	venom protease	550.113	969.633	0.822035	0.000429499	0.0100521
Nasvi2EG006018	riboflavin transporter 2-A. putative	1921.97	3383.83	0.821102	9.81e-05	0.00294347
Nasvi2EG002796	Prostatic acid phosphatase	1793.89	3157.9	0.820866	0.000191595	0.00523649
Nasvi2EG005137	Testicular acid phosphatase protein	1093.01	1919.2	0.816879	4.75e-05	0.00162525
Nasvi2EG008950	laminin subunit beta-1	5181.03	9098.88	0.816262	0.00142256	0.0260952
Nasvi2EG036944	adenylosuccinate lyase. putative	9110.64	15979.4	0.81498	0.000893678	0.0181665
Nasvi2EG000425	arginase-1. putative	313.841	548.535	0.810538	0.00117875	0.0226072
Nasvi2EG000400	fasciclin-2	491.68	859.624	0.810311	7.35e-05	0.00233156
Nasvi2EG009955	translocon-associated protein subunit alpha. putative	24634.1	43009.5	0.809292	3.37e-05	0.00123249
Nasvi2EG000216	purine nucleoside phosphorylase	10925.8	19073.9	0.809175	1.88e-05	0.000761851
Nasvi2EG004843	Unknown	711.664	1240.79	0.807037	6.72e-05	0.00217635
Nasvi2EG024984	mannose-P-dolichol utilization defect 1 protein homolog	345.137	601.953	0.806287	0.00109636	0.0215103
Nasvi2EG018117	Unknown	1464.76	2551.15	0.8056	0.00110242	0.0215838
Nasvi2EG004678	Scavenger receptor class B member 1	758.237	1318.29	0.802496	0.000159139	0.00451092
Nasvi2EG004393	Unknown	145.597	252.516	0.801606	0.00110903	0.0216437
Nasvi2EG001684	Heparanase	6183.62	10725.4	0.79877	0.00162599	0.0288248
Nasvi2EG010613	Unknown	4955.98	8580.21	0.797253	0.000482216	0.0110946
Nasvi2EG009433	spondin-1	5358.97	9260.7	0.793492	0.000264525	0.00687595
Nasvi2EG005755	Unknown	3939.59	6791.61	0.790778	1.03e-05	0.000454445
Nasvi2EG010235	Unknown	276.748	476.418	0.788608	0.00113288	0.0218993
Nasvi2EG008223	Cytochrome c-2	16054.2	27619	0.788158	5.28e-05	0.00176383
Nasvi2EG016111	Carboxylesterase	453.71	780.355	0.786725	0.000813846	0.0167105
Nasvi2EG007633	synaptic vesicle glycoprotein 2B. putative	9475.52	16248.9	0.782553	9.42e-05	0.00284967
Nasvi2EG001316	ATP-binding cassette sub-family D member 2	7178.33	12304.3	0.782313	1.9e-05	0.000767365
Nasvi2EG015854	Torso protein. putative	726.588	1245.61	0.781822	4.24e-05	0.00148105
Nasvi2EG008626	Unknown	3449.71	5909.19	0.780095	0.00111303	0.0216527
Nasvi2EG011252	Fatty acyl-CoA reductase 1	2202.04	3767.76	0.779649	3.19e-05	0.00117558
Nasvi2EG012369	Unknown	464.746	794.409	0.777665	0.000545047	0.0122857
Nasvi2EG013658	Unknown	1757.69	2999.88	0.776855	0.00014081	0.00406683
Nasvi2EG009524	Unknown	460.359	784.842	0.774636	9.42e-05	0.00284967
Nasvi2EG002599	aromatic-L-amino-acid decarboxylase	2463.54	4178.01	0.766675	2.86e-05	0.00106625
Nasvi2EG004719	Glutamate receptor-interacting protein 1	1152.29	1954.13	0.76635	9.95e-05	0.00297184
Nasvi2EG000550	lipopolysaccharide-induced tumor necrosis factor-alpha factor homolog	2532.11	4276.55	0.761496	2.73e-05	0.00102915
Nasvi2EG024017	Unknown	290.849	491.556	0.761183	0.00239224	0.0386113
Nasvi2EG000395	Unknown	843.262	1419.46	0.755845	0.000267368	0.0069204
Nasvi2EG012914	Basic fibroblast growth factor receptor 1	542.851	913.615	0.755777	0.000259367	0.0067852
Nasvi2EG000001	Sugar transporter ERD6 4. putative	574.469	965.148	0.754099	9.41e-05	0.00284967
Nasvi2EG011426	Trypsin-1	45610.8	76604.4	0.7538	2.31e-05	0.000885714
Nasvi2EG010485	Zinc finger protein	275.226	460.754	0.746683	0.00134572	0.0249859
Nasvi2EG007076	Unknown	1466.95	2449.92	0.743663	0.00209711	0.0351928
Nasvi2EG006539	Unknown	596.796	995.137	0.742804	0.00120288	0.022926
Nasvi2EG013566	mesencephalic astrocyte-derived neurotrophic factor	3856.79	6431.69	0.742278	0.000421554	0.00996155
Nasvi2EG012915	Unknown	405.195	675.387	0.741464	0.00144054	0.0263459
Nasvi2EG008497	Unknown	4013.21	6683.74	0.74099	0.000429341	0.0100521
Nasvi2EG019606	UDP-glucuronosyltransferase 2C1	1706.4	2839.54	0.739105	0.000724447	0.0152333
Nasvi2EG005462	Serine Protease nudel	435.917	724.244	0.736366	0.000318203	0.00794986
Nasvi2EG016346	Unknown	1095.52	1818.86	0.734934	0.00164971	0.0290829
Nasvi2EG033330	U3 small nucleolar RNA-associated protein 14 A	423.971	701.275	0.730719	0.00289287	0.044344
Nasvi2EG024616	Unknown	261.828	431.749	0.725448	0.000805153	0.0165599
Nasvi2EG019586	Unknown	741.417	1221.13	0.725	0.0003851	0.00929795
Nasvi2EG001222	Unknown	867.844	1429.8	0.724377	0.00111857	0.0217129
Nasvi2EG004122	Unknown	791.009	1301.7	0.723098	0.00149754	0.0272254
Nasvi2EG005396	44 kDa salivary lipase protein SP14. putative	530.425	871.874	0.721883	0.000310695	0.00779417
Nasvi2EG008790	Multidrug resistance-associated protein 5	3058.16	5021.08	0.719774	0.000414277	0.00986592
Nasvi2EG012873	Unknown	12781.3	20961.7	0.71827	5.28e-05	0.00176383
Nasvi2EG002885	ras GTP-binding protein RhoL-like. putative	2968.48	4865.14	0.717807	0.000333924	0.00827494
Nasvi2EG005465	Unknown	8334.81	13663.5	0.717554	0.000469219	0.0108569
Nasvi2EG003682	1-acyl-sn-glycerol-3-phosphate acyltransferase alpha	1886.72	3088.61	0.715956	0.000738704	0.0154269
Nasvi2EG011405	translocon-associated protein subunit gamma	11905.8	19424	0.711696	0.000198479	0.00538847
Nasvi2EG002137	homocysteine-responsive endoplasmic reticulum-resident ubiquitin domain member 2 protein	3290.85	5366.07	0.710179	0.000679541	0.0144886
Nasvi2EG013505	Unknow	407.457	662.927	0.706722	0.0028735	0.0442135
Nasvi2EG004370	Cysteine-rich motor neuron 1 protein	559.341	908.552	0.703658	0.00106416	0.0210031
Nasvi2EG031767	TE:Retrovirus-related Pol Polyprotein from Transposon TNT 1-94	878.563	1425.27	0.702096	0.00137736	0.0254572
Nasvi2EG001169	jmjC domain-containing Histone demethylation protein 3B	3357.17	5436.78	0.70082	0.00238864	0.0386113
Nasvi2EG009854	1-acyl-sn-glycerol-3-phosphate acyltransferase alpha	706.957	1143.59	0.699499	0.000977867	0.0196814
Nasvi2EG008789	Golgin-45	344.335	556.127	0.696105	0.00119786	0.0228668
Nasvi2EG004662	Unknown	407.301	657.823	0.69544	0.00293483	0.0447772
Nasvi2EG030938	Unknown	489.716	789.777	0.694534	0.00208297	0.0350036
Nasvi2EG002768	multifunctional protein ADE2	39415.2	63244.1	0.687188	6.22e-05	0.00203686
Nasvi2EG002205	Serine protease snake	860.22	1378.49	0.685449	0.000539074	0.0121735
Nasvi2EG011340	Scavenger receptor class B member 1	5054.47	8095.41	0.684647	0.000218189	0.00582012
Nasvi2EG014260	transmembrane protein 104 homolog	1213.33	1942.33	0.683198	0.00132689	0.0246947
Nasvi2EG020469	Unknown	1946.54	3109.06	0.680095	0.00152296	0.0275645
Nasvi2EG022096	Unknown	6203.03	9895.79	0.679771	0.000384935	0.00929795
Nasvi2EG006822	Sn1-specific diacylglycerol lipase beta	1075.92	1715.93	0.678259	0.00131844	0.0245913
Nasvi2EG002048	Unknown	8167.21	13025.2	0.67822	9.98e-05	0.00297415
Nasvi2EG007616	Insulin growth factor-binding protein complex acid labile subunit	400.729	638.466	0.677134	0.00103533	0.0205335
Nasvi2EG002769	amidophosphoribosyltransferase. putative	28317.4	45093.9	0.676436	0.000322144	0.00801554
Nasvi2EG002903	Adenosine receptor A2b	333.09	530.402	0.676131	0.00245632	0.0393301
Nasvi2EG005384	calcium-binding mitochondrial carrier protein Aralar1	612.823	975.783	0.675808	0.00155003	0.0278277
Nasvi2EG027376	Unknown	1383.99	2194.73	0.670565	0.00108102	0.0213014
Nasvi2EG019465	Isochorismatase domain-containing protein 1	2122.96	3366.49	0.670399	0.00204266	0.0346352
Nasvi2EG015698	Solute carrier family 35 member B1	575.753	911.674	0.669183	0.00245553	0.0393301
Nasvi2EG010926	stress-associated endoplasmic reticulum protein 2. putative	11427.5	18060.3	0.665573	0.000720677	0.0152064
Nasvi2EG009371	tricarboxylate transport protein	7028.52	11106.2	0.664765	0.00114849	0.022166
Nasvi2EG009772	pancreatic triacylglycerol lipase. putative	4487.4	7074.31	0.661452	0.000212203	0.00569776
Nasvi2EG009807	Ribosomal RNA small subunit methyltransferase NEP1	913.381	1435.31	0.656839	0.00155278	0.0278277
Nasvi2EG000051	Unknown	4290.89	6736.48	0.655187	0.00296376	0.0450912
Nasvi2EG000081	ATP-binding cassette sub-family G member 4	2217.27	3475.07	0.653351	0.00117094	0.0224927
Nasvi2EG003659	Unknown	473.868	740.735	0.649818	0.00256384	0.0404683
Nasvi2EG012499	post-GPI attachment to proteins factor 2. putative	1052.74	1645.86	0.649525	0.00246956	0.0394388
Nasvi2EG016110	Carboxylesterase	609.06	952.005	0.649075	0.00207441	0.0349559
Nasvi2EG019893	Dehydrogenase/reductase SDR family member on chromosome X	6094.61	9473.1	0.641693	0.000987568	0.0197789
Nasvi2EG026029	RRP5 . protein	7091.18	11011.8	0.640073	0.000667239	0.0142761
Nasvi2EG013118	Chemosensory protein 12	683.409	1059.92	0.639221	0.00320274	0.0479508
Nasvi2EG006019	Endogenous Retrovirus A receptor	3728.78	5787.72	0.639203	0.00122577	0.0233259
Nasvi2EG020654	Unknown	3402.41	5264.66	0.634277	0.000728202	0.0152571
Nasvi2EG011236	adenylosuccinate synthetase. putative	13335.3	20614.8	0.633538	0.00122922	0.0233551
Nasvi2EG004944	glycerol-3-phosphate acyltransferase 4. putative	653.378	1009.45	0.632253	0.00127871	0.0239667
Nasvi2EG016671	Ubiquitin-FolD modifier-conjugating enzyme	1548.25	2387.59	0.629613	0.0030864	0.0465513
Nasvi2EG004553	Unknown	994.912	1531.8	0.628322	0.0025631	0.0404683
Nasvi2EG015024	Sugar transporter ERD6 4. putative	1182.38	1816.92	0.624247	0.00094921	0.0191995
Nasvi2EG003202	Pumilio domain-containing protein C14orf21	1738.8	2669.94	0.623426	0.00258393	0.0406802
Nasvi2EG004316	BTG3 protein	1442.68	2215.16	0.623233	0.0024214	0.0389753
Nasvi2EG005085	Short-chain dehydrogenase/reductase family 16C member 6	18083.6	27719.6	0.621129	0.000248817	0.00653719
Nasvi2EG002851	Unknown	1035.7	1582.11	0.617027	0.0021688	0.0359549
Nasvi2EG017550	Peptidyl-prolyl cis-trans isomerase FKBP14	3598.75	5496.69	0.616268	0.00049443	0.0113117
Nasvi2EG002168	Fatty acid synthase	17155.8	26109	0.610427	0.00262795	0.0410559
Nasvi2EG020736	Ribonuclease Oy	2437.85	3687.54	0.602519	0.00239246	0.0386113
Nasvi2EG014319	Ankyrin repeat domain-containing protein 40	5120.31	7740.78	0.601742	0.00126383	0.0238056
Nasvi2EG006112	archease protein	2966.56	4472.32	0.598062	0.00109366	0.0215103
Nasvi2EG017618	Integrin alpha-8	1122.41	1682.64	0.588496	0.00147395	0.0268765
Nasvi2EG002891	Uncharacterized methyltransferase WBSCR22	2541.72	3806.34	0.588036	0.00281518	0.0434804
Nasvi2EG004868	6-phosphofructo-2-kinase/fructose-2.6-biphosphatase	14489.7	21677.8	0.586279	0.000959531	0.0193762
Nasvi2EG014953	proton-coupled amino acid transporter 4	4140.38	6186.97	0.583808	0.00326278	0.0486708
Nasvi2EG004595	myophilin	25507	38058.3	0.582788	0.00180529	0.0313285
Nasvi2EG002639	ornithine decarboxylase. putative	18482	27563.9	0.581809	0.00256113	0.0404683
Nasvi2EG011574	Fatty acyl-CoA reductase CG5065	2561.54	3818.6	0.58119	0.00303987	0.0461343
Nasvi2EG012454	Unknown	1143.43	1703.83	0.580523	0.00319252	0.0478564
Nasvi2EG003939	Cytochrome b5-related protein	1816.18	2678.56	0.566132	0.001785	0.0310205
Nasvi2EG028731	TE:Endonuclease/Reverse transcriptase	4567.1	6679.59	0.553335	0.00152543	0.0275683
Nasvi2EG003004	G-protein-coupled receptor Mth 5. putative. putative	1387.27	2025.62	0.551342	0.00221158	0.036342
Nasvi2EG004285	contactin. putative	2893.14	4219.17	0.549835	0.00285085	0.0439204
Nasvi2EG001309	Unknown	4009.54	5844.57	0.548169	0.00153708	0.0276969
Nasvi2EG010820	Inorganic phosphate cotransporter	3381.55	4921.76	0.545749	0.00281205	0.0434804
Nasvi2EG009677	hrp65 protein	7173.53	10440.2	0.545165	0.00201937	0.0343602
Nasvi2EG015809	innexin inx1. putative	4360.1	6337.55	0.544796	0.00304855	0.0462086
Nasvi2EG014989	retinoid-inducible serine carboxypeptidase. putative	4210.32	6118.07	0.544201	0.00145509	0.0265722
Nasvi2EG009430	Sugar transporter ERD6 6	3083.93	4441.31	0.531491	0.00174788	0.0305055
Nasvi2EG003005	G-protein-coupled receptor Mth2	3952.04	5653.27	0.521448	0.00101242	0.0202104
Nasvi2EG011116	Unknown	14961.3	10138.5	-0.556979	0.00206168	0.0347894
Nasvi2EG005795	separin	7119.46	4807.73	-0.561243	0.00315898	0.0474701
Nasvi2EG004912	Unknown	3675.34	2470.16	-0.568981	0.00246951	0.0394388
Nasvi2EG006343	Venom serine carboxypeptidase	6392.03	4276.49	-0.575275	0.00188558	0.032491
Nasvi2EG006517	polyamine-modulated factor 1	3223.49	2152.38	-0.577234	0.00293579	0.0447772
Nasvi2EG004993	roadkill protein. putative	12761.8	8501.16	-0.580663	0.00247284	0.0394395
Nasvi2EG013936	max protein X-like. putative	6573.55	4355.77	-0.588985	0.00199828	0.0340963
Nasvi2EG001710	Ankyrin 2.3/unc44	11040.3	7306.88	-0.58992	0.00229452	0.0374762
Nasvi2EG005611	Unknown	2277.43	1504.83	-0.593112	0.00269106	0.0418811
Nasvi2EG012364	kinesin 6A	11247	7415.62	-0.59547	0.00212007	0.0355293
Nasvi2EG002158	Unknown	851.7	561.721	-0.595577	0.00170689	0.0299184
Nasvi2EG000434	C9orf140 protein protein. putative	3217.98	2121.77	-0.595888	0.00202738	0.0344485
Nasvi2EG000279	Unknown	6401.08	4210.19	-0.598572	0.0019104	0.03278
Nasvi2EG016180	Unknown	18149	11871.5	-0.606725	0.00157607	0.0281092
Nasvi2EG023140	Unknown	3202.46	2086.65	-0.612345	0.00220262	0.0363149
Nasvi2EG001485	Unknown	13232.8	8576.97	-0.619946	0.00230186	0.0375458
Nasvi2EG000419	virilizer protein	1663.33	1076.92	-0.621648	0.00334481	0.0497123
Nasvi2EG002365	Unknown	1787.55	1156.06	-0.623439	0.00189846	0.032621
Nasvi2EG000823	UNC93 protein MFSD11. putative	1943.21	1255.48	-0.624174	0.00221318	0.036342
Nasvi2EG008973	Serine Protease easter	5185.81	3343.1	-0.627811	0.00261935	0.0409739
Nasvi2EG010480	Acidic repeat-containing protein	1630.81	1050.75	-0.629135	0.00112474	0.0217764
Nasvi2EG018216	Ribonuclease T2 family	3690.67	2376.24	-0.629865	0.00237378	0.0384621
Nasvi2EG018100	Cytochrome P450 9e2 (Fragment)	2708.93	1743.5	-0.631003	0.00111162	0.0216527
Nasvi2EG013770	Cytochrome P450 4C1	1026.13	659.787	-0.631963	0.00201068	0.0342601
Nasvi2EG019497	TE:Tigger Transposable element-derived protein	5297.93	3404.11	-0.633085	0.00102136	0.0203223
Nasvi2EG012734	Unknown	4909.15	3153.22	-0.633798	0.00135103	0.0250462
Nasvi2EG008861	hexosaminidase D. putative	1822.97	1170.73	-0.634293	0.00189487	0.0326051
Nasvi2EG012465	Unknown	1166.01	748.354	-0.634538	0.00248113	0.0395083
Nasvi2EG001363	O-mannosyltransferase 1 protein. putative	3271.62	2099.36	-0.635015	0.00111968	0.0217129
Nasvi2EG022098	Aquaporin AQPcic	3197.8	2049.71	-0.63725	0.00104581	0.0206742
Nasvi2EG004752	ovarian-specific serine/threonine-protein kinase Lok	4041.93	2585.22	-0.638676	0.00126613	0.0238056
Nasvi2EG003219	Nuclear distribution protein nudE 1-A. putative	2460.7	1575.01	-0.638735	0.00101813	0.0202912
Nasvi2EG002376	Zinc finger protein 845	22816.6	14598.4	-0.639844	0.0032875	0.04892
Nasvi2EG015454	Unknown	54841.7	35055.6	-0.640808	0.000554585	0.0124776
Nasvi2EG008106	Cytochrome P450 9e2	3969.63	2537.73	-0.640881	0.000585911	0.0130384
Nasvi2EG011218	Unknown	5505.2	3504.94	-0.646523	0.00273342	0.0424323
Nasvi2EG004825	Embryonic polarity protein dorsal	2746.36	1747.85	-0.646759	0.00115834	0.0223208
Nasvi2EG033204	Unknown	5573.15	3547.15	-0.646925	0.00109691	0.0215103
Nasvi2EG003450	n-acetyltransferase 15. putative	3590.1	2281.42	-0.648276	0.00104372	0.0206663
Nasvi2EG019480	Unknown	2777.91	1759.4	-0.65378	0.00175258	0.0305439
Nasvi2EG014295	Unknown	2478.71	1562.25	-0.660002	0.00212962	0.0356404
Nasvi2EG012847	Unknown	2747.86	1731.92	-0.661053	0.00126453	0.0238056
Nasvi2EG011504	Unknown	695.496	438.52	-0.661472	0.00317218	0.04761
Nasvi2EG015994	Unknown	685.844	431.823	-0.662198	0.00125613	0.0237556
Nasvi2EG032528	GLEAN_01062	1100.47	691.999	-0.662538	0.00288308	0.0442495
Nasvi2EG018230	pygopus protein	5011.32	3148.73	-0.664378	0.000642491	0.0139185
Nasvi2EG017594	Ank2	2877.55	1808.19	-0.664759	0.00164185	0.0289862
Nasvi2EG018564	Inorganic phosphate cotransporter	15351.1	9643.27	-0.666078	0.00220772	0.036342
Nasvi2EG012492	Unknown	5310.6	3331.43	-0.667079	0.000650847	0.0140236
Nasvi2EG012382	ADP-dependent glucokinase	570.187	357.123	-0.670337	0.00284732	0.0439204
Nasvi2EG016552	Unknown	11880.9	7427.08	-0.672338	0.000486469	0.0111714
Nasvi2EG012380	mothers against dpp. protein	1338.93	837.708	-0.67254	0.000790614	0.0162883
Nasvi2EG005170	Leucine-rich repeat-containing protein 40	1619.95	1010.57	-0.67543	0.00215822	0.0359335
Nasvi2EG000641	AGAP003049-PA	957.442	597.017	-0.675683	0.00169007	0.0297088
Nasvi2EG002331	Cytochrome P450 9e2	10174.6	6343.14	-0.676406	0.00137678	0.0254572
Nasvi2EG008510	Unknown	1868.89	1164.56	-0.677139	0.000637134	0.0138503
Nasvi2EG008142	Venom protein 8	5610.57	3489.27	-0.679755	0.000677862	0.014478
Nasvi2EG008811	Unknown	4817.13	2989.26	-0.68325	0.00219031	0.0362098
Nasvi2EG013964	Aubergine	6437.98	3995.85	-0.683433	0.000604203	0.0133091
Nasvi2EG002616	dispatched protein 1 protein. putative	3966.21	2455.62	-0.68679	0.000650761	0.0140236
Nasvi2EG001482	Unknown	11774.7	7283.67	-0.687104	0.00287924	0.0442462
Nasvi2EG011435	Cytochrome P450	5067.47	3115.84	-0.695777	0.000370933	0.00906338
Nasvi2EG009557	serine/threonine-protein kinase TBK1	924.141	567.713	-0.696878	0.000615666	0.0135037
Nasvi2EG013360	cytochrome P450 6a13. putative	2623.55	1612.29	-0.697514	0.00151409	0.0274853
Nasvi2EG010293	Trypsin-1	50438.2	30983.1	-0.697788	0.00102996	0.0204602
Nasvi2EG008770	Histone H2B.3	2726.6	1673.44	-0.698351	0.00181362	0.0314283
Nasvi2EG007265	Unknown	1038	636.237	-0.701759	0.00183943	0.0318306
Nasvi2EG018246	Vascular endothelial growth factor A precursor	5070.16	3101.52	-0.703702	0.000379323	0.00919482
Nasvi2EG009005	Uncharacterized protein C16orf52 A	1180.25	720.638	-0.706716	0.000632354	0.0138202
Nasvi2EG008871	Unknown	1864.58	1136.56	-0.709295	0.00126657	0.0238056
Nasvi2EG004735	Ankyrin 2.3/unc44 (Fragment)	768.315	468.454	-0.70932	0.00119701	0.0228668
Nasvi2EG004860	Unknown	66587	40537.7	-0.709975	0.000351324	0.00867096
Nasvi2EG004502	Unknown	8858.31	5388.24	-0.711293	0.000330248	0.0082005
Nasvi2EG022735	Unknown	1780.82	1082.96	-0.713074	0.000269873	0.00697048
Nasvi2EG002001	1-O-acylceramide synthase	3819.23	2321.94	-0.713322	0.000284905	0.00731237
Nasvi2EG013789	Unknown	1634.03	992.284	-0.713464	0.000379055	0.00919482
Nasvi2EG011909	ER lumen protein retaining receptor 3	4729.66	2870.11	-0.714801	0.000352039	0.0086711
Nasvi2EG008673	Histone H1	733.244	444.783	-0.715931	0.00239992	0.0386806
Nasvi2EG003745	Broad-complex core protein	2132.41	1290.33	-0.719097	0.000781546	0.0161833
Nasvi2EG005281	Unknown	10011	6049.35	-0.721994	0.000300663	0.00755986
Nasvi2EG008059	Zinc finger protein 26	558.304	337.082	-0.722958	0.00258847	0.0406992
Nasvi2EG003378	UPF0544 protein C5orf45	4719.09	2846.8	-0.724493	0.000168209	0.00470339
Nasvi2EG020626	Ankyrin	7272.43	4369.16	-0.731237	0.00309365	0.0466031
Nasvi2EG010665	Alpha-amylase 1	16323.6	9789.49	-0.732262	0.00328749	0.04892
Nasvi2EG012740	Ankyrin 2.3/unc44	2621.3	1568.38	-0.735244	0.000202257	0.0054547
Nasvi2EG013831	cathepsin L. putative	142756	85423.8	-0.735796	0.000115962	0.00340555
Nasvi2EG006648	ariadne-1 homolog protein	4713.81	2810.11	-0.740946	0.000189375	0.00518742
Nasvi2EG006109	Circadian clock-controlled protein	2599.2	1547.1	-0.74322	0.000296876	0.00750918
Nasvi2EG010322	Unknown	3542.85	2104.89	-0.745756	0.000200778	0.00543881
Nasvi2EG020534	Unknown	4800.39	2847.09	-0.747699	0.000183401	0.00505782
Nasvi2EG004155	inositol oxygenase. putative	18211.1	10803.7	-0.74812	6.12e-05	0.00201017
Nasvi2EG006884	abhydrolase domain-containing protein 3	549.583	325.321	-0.750644	0.00040595	0.00972448
Nasvi2EG012074	Uncharacterized protein C5orf4	761.484	450.973	-0.751958	0.00131544	0.0245731
Nasvi2EG021196	Unknown	3654.77	2161.27	-0.752013	0.000195407	0.00532878
Nasvi2EG018330	Cytochrome P450 6a2	735.855	435.403	-0.75294	0.000294365	0.00747662
Nasvi2EG018245	TE:Transposase	1227.5	724.956	-0.755041	0.000232322	0.00614345
Nasvi2EG015449	Unknown	27231.4	16061.1	-0.756433	6.73e-05	0.00217635
Nasvi2EG003712	HEAT shock 70 kDa protein cognate 4	197137	116266	-0.756645	0.000630695	0.0138086
Nasvi2EG021430	cyclin-G2	9401.63	5502.28	-0.768016	0.000493314	0.0113073
Nasvi2EG021411	pyrimidine-specific ribonucleoside hydrolase rihA	6022.38	3522.26	-0.76846	9.22e-05	0.00280912
Nasvi2EG008647	Histone H2A.J	647.808	378.566	-0.768784	0.00157858	0.028113
Nasvi2EG009558	VAC14 homolog protein	1277.7	746.215	-0.770036	0.000186454	0.00513042
Nasvi2EG013381	beta-ureidopropionase. putative	686.557	400.569	-0.772407	0.000757752	0.015744
Nasvi2EG010876	Unknown	1615.53	941.674	-0.77292	0.00046328	0.0107398
Nasvi2EG017597	Peptidyl-tRNA hydrolase PTRHD1	664.38	387.205	-0.77385	0.00128481	0.0240376
Nasvi2EG006060	WD repeat-containing and planar cell polarity effector protein fritz	3104.09	1808.63	-0.773956	0.000291933	0.0074303
Nasvi2EG008978	Sodium-independent sulfate anion transporter	728.647	424.461	-0.774555	0.00219553	0.0362471
Nasvi2EG007606	Solute carrier organic anion transporter family member 4C1	378.487	220.278	-0.77511	0.00204422	0.0346352
Nasvi2EG032925	Unknown	538.057	313.018	-0.775219	0.00110449	0.0215898
Nasvi2EG008198	painting of fourth. protein	1214.96	706.32	-0.778354	0.000419904	0.00994179
Nasvi2EG011602	GI10787	19731.1	11448.6	-0.779987	3.58e-05	0.00129539
Nasvi2EG015724	Unknown	1118.92	648.175	-0.78177	0.000180078	0.00498868
Nasvi2EG003104	Ankyrin repeat domain protein	2976.26	1725.11	-0.781813	0.00124876	0.0236528
Nasvi2EG006221	Unknown	1916.04	1108.05	-0.78462	0.00245034	0.0393301
Nasvi2EG014254	Ras-related protein Rab-39B	2841.92	1639.79	-0.788227	0.000637105	0.0138503
Nasvi2EG001276	Cytochrome P450 9e2	58741.6	33762	-0.793464	4.45e-05	0.00153718
Nasvi2EG012464	Unknown	3849.6	2212.14	-0.793722	8.64e-05	0.00268046
Nasvi2EG008376	60A protein	5605.68	3212.64	-0.797263	0.000166406	0.00467351
Nasvi2EG020439	Recombining binding protein suppressor of hairless	631.777	362.38	-0.797654	0.000475244	0.0109755
Nasvi2EG016334	Unknown	4121.23	2311.88	-0.828402	2.89e-05	0.00107181
Nasvi2EG009897	Unknown	4617.58	2587.87	-0.829463	2.38e-05	0.000911623
Nasvi2EG008671	Histone H4	975.29	545.616	-0.83175	0.000998023	0.0199556
Nasvi2EG005987	Unknown	2580.11	1442.93	-0.832635	0.000724007	0.0152333
Nasvi2EG012490	Unknown	15547.1	8614.02	-0.846128	1.31e-05	0.000557731
Nasvi2EG002702	Ankyrin 2.3/unc44	4773.27	2640.91	-0.848062	8.7e-05	0.00268163
Nasvi2EG000693	roadkill protein. putative	550.275	304.599	-0.848204	0.000569871	0.0127511
Nasvi2EG008144	lethal(2)essential for life protein. putative	5554.93	3073.35	-0.848446	6.88e-05	0.00221817
Nasvi2EG011904	ER lumen protein retaining receptor	2848.52	1575.84	-0.848682	6.54e-05	0.00213594
Nasvi2EG006840	Nuclear protein 1	60080	33180.9	-0.851287	1.5e-05	0.000630422
Nasvi2EG003680	Unknown	1149.36	633.662	-0.853957	2.63e-05	0.000999102
Nasvi2EG008731	Unknown	5423.92	2983.76	-0.85656	1.6e-05	0.000660928
Nasvi2EG011440	Cytochrome P450	4615.93	2532.44	-0.860847	5.51e-06	0.000270286
Nasvi2EG005232	e3 ubiquitin-protein ligase MARCH3. putative	2214.56	1213.52	-0.862653	0.000108074	0.00319695
Nasvi2EG019475	Unknown	3060.89	1676.76	-0.86276	1.58e-05	0.000657838
Nasvi2EG012641	lipoyltransferase 1. mitochondrial. putative	24927.3	13658.2	-0.8628	0.000221871	0.00590545
Nasvi2EG007900	Unknown	1041.34	570.411	-0.864048	9.05e-05	0.00276955
Nasvi2EG000088	Unknown	38125.7	20838.1	-0.865631	1.91e-05	0.000769137
Nasvi2EG013241	Unknown	4164.21	2273.18	-0.867623	2.15e-05	0.000844056
Nasvi2EG002045	ariadne-1 homolog protein	7322.45	3986.78	-0.872232	6.6e-06	0.000314746
Nasvi2EG014042	g2/mitotic-specific cyclin-B3	18720.8	10136.1	-0.880184	8.46e-06	0.000382816
Nasvi2EG003757	Transmembrane and coiled-coil domain-containing protein 7	1747.56	944.775	-0.882839	2.28e-05	0.000880293
Nasvi2EG011456	Unknown	5007.24	2701.47	-0.884564	8.83e-06	0.000395267
Nasvi2EG003031	roadkill protein. putative	1209.93	652.553	-0.884846	7.55e-05	0.00238262
Nasvi2EG004742	Unknown	2461.58	1327.93	-0.885581	8.37e-06	0.000380342
Nasvi2EG005127	Unknown	19285	10362.9	-0.891637	0.000647604	0.0140032
Nasvi2EG000110	phosphatase 1D protein	18908	10129.1	-0.895718	0.000418466	0.009927
Nasvi2EG023355	Organic cation transporter protein	1427.62	764.98	-0.895743	2.01e-05	0.000795957
Nasvi2EG014907	Unknown	354.887	189.696	-0.897424	0.00294377	0.044843
Nasvi2EG010625	roadkill protein. putative	359.866	192.323	-0.897696	0.00116363	0.0223875
Nasvi2EG019683	EF-hand calcium-binding domain-containing protein	997.811	533.021	-0.900756	0.000201323	0.00544152
Nasvi2EG005817	Tudor domain-containing protein	2533.24	1349.33	-0.90446	1.27e-05	0.000541915
Nasvi2EG021412	Unknown	1127.51	599.37	-0.906209	0.000153763	0.00440968
Nasvi2EG000367	Unknown	369.349	195.983	-0.909234	0.000412731	0.00984831
Nasvi2EG021021	Rho GTPase activating protein	7252.5	3841.69	-0.911429	2.48e-06	0.000136754
Nasvi2EG008669	Histone H2A.J	861.817	456.026	-0.911979	0.0011979	0.0228668
Nasvi2EG014071	Unknown	2573.45	1357.58	-0.918591	2.93e-06	0.000158422
Nasvi2EG011462	Multiple inositol polyphosphate phosphatase	1371.13	719.016	-0.926514	6.66e-05	0.00216403
Nasvi2EG004650	phosphatidate phosphatase LPIN1	474.63	248.548	-0.928511	0.000160976	0.00454189
Nasvi2EG036225	Histone H2A.J	774.385	404.654	-0.930082	0.00226622	0.037068
Nasvi2EG003171	Ankyrin 2.3/unc44	5866.67	3059.41	-0.933401	6.75e-06	0.000317427
Nasvi2EG013954	Ankyrin 2.3/unc44	9680.98	5050.34	-0.933422	2.17e-06	0.000122585
Nasvi2EG000057	Unknown	7578.32	3950.23	-0.93452	3.73e-06	0.000194585
Nasvi2EG016047	Pancreatic lipase-related protein 2	664.299	346.603	-0.934687	0.000387568	0.0093391
Nasvi2EG001027	Unknown	1777.93	925.825	-0.936512	3.2e-05	0.0011781
Nasvi2EG018119	elongation of very long chain fatty acids protein AAEL008004. putative	31153.1	16217.1	-0.937661	5.13e-05	0.00172526
Nasvi2EG015692	Fatty acyl-CoA reductase 1	27122.8	14078.8	-0.940854	1.07e-06	6.7e-05
Nasvi2EG013543	IP08038p (Fragment)	940.556	487.044	-0.944132	0.000278753	0.00716954
Nasvi2EG016466	Unknown	13711.5	7061.45	-0.952053	1.01e-06	6.38e-05
Nasvi2EG011745	zinc finger FYVE domain-containing protein 1. putative	1133.83	583.301	-0.954621	0.000251596	0.00659603
Nasvi2EG013313	Ankyrin 2.3/unc44	1575.12	809.276	-0.956618	0.000664853	0.01425
Nasvi2EG001936	Unknown	5185.81	2659.03	-0.958314	0.000519553	0.0118201
Nasvi2EG008686	Pre-B-cell leukemia transcription factor 2	13165.9	6750.95	-0.958677	7.02e-05	0.00225061
Nasvi2EG002346	HEAT shock 70 kDa protein cognate 4	55160.4	28199.1	-0.9622	8.39e-07	5.48e-05
Nasvi2EG005688	Unknown	514.338	262.872	-0.963553	0.000502172	0.0114674
Nasvi2EG015085	Ankyrin 2.3/unc44	910.1	463.144	-0.969858	1.2e-05	0.000516339
Nasvi2EG023174	henna protein. putative	19621.1	9964.56	-0.973301	6.38e-06	0.000305793
Nasvi2EG011806	Trypsin-1	55759.6	28141.2	-0.980625	3.86e-05	0.00135943
Nasvi2EG016303	Cytochrome P450 6a2	5870.33	2953.85	-0.985604	2.25e-07	1.65e-05
Nasvi2EG033612	Histone H2A.J	611.23	307.301	-0.986597	0.000231011	0.00612205
Nasvi2EG006333	lectizyme	476.695	238.6	-0.993338	9.83e-05	0.00294417
Nasvi2EG009419	Transmembrane Protease serine 9	233.245	116.621	-0.994827	0.000515872	0.0117582
Nasvi2EG037091	gustatory receptor 2. sym:Gr2	787.084	391.843	-1.0015	1.75e-05	0.000715397
Nasvi2EG029108	Unknown	336.713	167.038	-1.00658	0.000102457	0.00304553
Nasvi2EG016037	Uncharacterized protein FKSG24	8554.49	4237.03	-1.00816	8.43e-07	5.48e-05
Nasvi2EG012629	Unknown	1556.69	770.124	-1.01011	7.58e-07	4.98e-05
Nasvi2EG029848	Histone H1	405.333	200.548	-1.01057	0.000927754	0.0188279
Nasvi2EG013078	Ejaculatory bulb-specific protein 3. putative	805.61	397.571	-1.01233	0.000692302	0.0147093
Nasvi2EG036227	Histone H3.3	3310.18	1622.65	-1.02216	0.00039605	0.0095247
Nasvi2EG037300	Cytochrome P450	8089.42	3965.74	-1.02274	1.44e-07	1.11e-05
Nasvi2EG019479	Unknown	705.376	344.836	-1.02701	1.03e-05	0.000454445
Nasvi2EG006511	Unknown	239.033	116.276	-1.03416	0.00127906	0.0239667
Nasvi2EG006008	Ankyrin 2.3/unc44 (Fragment)	56684.8	27531.7	-1.03591	1.04e-07	8.66e-06
Nasvi2EG001275	Unknown	35452.9	17144.8	-1.04247	1.3e-07	1.03e-05
Nasvi2EG008989	Histone H2A.J	892.279	430.705	-1.04509	0.00178459	0.0310205
Nasvi2EG013354	Nose resistant to fluoxetine protein	2562.06	1236.21	-1.0461	3.5e-06	0.00018513
Nasvi2EG018542	Unknown	1649.12	790.089	-1.05599	0.00187517	0.0323573
Nasvi2EG011441	Cytochrome P450	8405.69	4025.89	-1.05635	1.06e-07	8.74e-06
Nasvi2EG000809	Serine protease	1845.49	872.759	-1.07557	2.04e-07	1.54e-05
Nasvi2EG005828	Unknown	1655.99	781.214	-1.07783	0.000664425	0.01425
Nasvi2EG005976	cyclin-dependent kinase 20. putative	582.958	274.337	-1.08276	8.12e-06	0.000371626
Nasvi2EG020608	Unknown	148.062	69.5915	-1.08408	0.00155345	0.0278277
Nasvi2EG010923	Unknown	254.105	119.268	-1.08591	0.00307464	0.0464312
Nasvi2EG000593	Wee1 protein kinase. putative	331.212	154.617	-1.09442	7.05e-05	0.00225483
Nasvi2EG020495	Unknown	896.818	415.992	-1.10255	4.55e-06	0.00023008
Nasvi2EG006468	Ankyrin 2.3/unc44	5274.13	2428.28	-1.11342	2.2e-08	2.2e-06
Nasvi2EG018532	Unknown	2912.84	1341.16	-1.11428	4.49e-08	4.22e-06
Nasvi2EG004237	85 kDa calcium-independent phospholipase A2	1087.91	500.074	-1.11664	3.78e-07	2.64e-05
Nasvi2EG004501	Unknown	2286.05	1047.75	-1.1195	8.32e-08	7.21e-06
Nasvi2EG006332	Carboxypeptidase B	896.583	408.976	-1.12877	7.88e-05	0.00247517
Nasvi2EG006136	Unknown	182.787	82.9343	-1.13308	0.000561013	0.0125991
Nasvi2EG002704	Unknown	6914.53	3125.78	-1.13913	1.67e-08	1.73e-06
Nasvi2EG014876	Unknown	2055.39	929.957	-1.1403	0.000160226	0.00453121
Nasvi2EG007400	Kynurenine/alpha-aminoadipate aminotransferase mitochondrial	9049.23	4078.94	-1.14433	7.44e-06	0.000345669
Nasvi2EG008746	Chymotrypsin-2	239.197	107.809	-1.14566	0.000369293	0.0090414
Nasvi2EG017093	Unknown	205.433	92.3117	-1.14742	0.00036735	0.00903002
Nasvi2EG001578	Unknown	2456.58	1097.06	-1.15766	3.38e-08	3.25e-06
Nasvi2EG014877	Broad-complex core protein	7050.21	3143.9	-1.16067	0.00204687	0.0346352
Nasvi2EG013776	Unknown	3193.65	1418.8	-1.16462	1.32e-06	7.94e-05
Nasvi2EG022730	Calcium-independent phospholipase A2-gamma	235.943	104.851	-1.16543	8.68e-05	0.00268163
Nasvi2EG000408	Unknown	2774.43	1230.45	-1.16797	1.04e-08	1.14e-06
Nasvi2EG012393	Tubulin-specific chaperone cofactor E protein. putative	2086.25	924.982	-1.16877	4.34e-05	0.0015114
Nasvi2EG008644	Histone H4	597.483	260.997	-1.18903	0.00044764	0.0104168
Nasvi2EG000634	Unknown	293.171	127.278	-1.1971	8.74e-05	0.00268298
Nasvi2EG010910	Pyrroline-5-carboxylate reductase	3025.78	1314.25	-1.19741	1.21e-05	0.00052199
Nasvi2EG006512	ATP-binding cassette sub-family A member 1	2933.27	1262.83	-1.20992	1.5e-08	1.56e-06
Nasvi2EG005830	Unknown	2681.19	1141.03	-1.22691	1.47e-05	0.000620557
Nasvi2EG009222	Synaptic vesicle glycoprotein 2B	150.711	64.1445	-1.22809	0.000424761	0.0100046
Nasvi2EG002760	peptidyl-prolyl cis-trans isomerase 3-like. putative	4209.01	1788.55	-1.23001	1.92e-08	1.97e-06
Nasvi2EG022234	Unknown	158.545	67.2897	-1.23029	0.0022665	0.037068
Nasvi2EG005813	ACYPI009545 protein	5313.63	2234.05	-1.24439	2.37e-10	3.54e-08
Nasvi2EG001579	Unknown	8419.33	3488.33	-1.26537	1.81e-10	2.77e-08
Nasvi2EG006776	Ankyrin 2.3/unc44	107.475	44.4487	-1.26715	0.00305372	0.0462296
Nasvi2EG009087	Lipase 3	15849.9	6563.2	-1.26734	9.83e-11	1.56e-08
Nasvi2EG001977	Solute carrier family 2. facilitated glucose transporter member 8	757.34	312.26	-1.27278	1.2e-06	7.33e-05
Nasvi2EG016302	Unknown	193.117	79.419	-1.27719	6.6e-05	0.00214956
Nasvi2EG002360	Unknown	141.607	57.9636	-1.28245	0.000376136	0.00917215
Nasvi2EG005329	Toll. protein	2353.72	956.225	-1.29423	1.18e-09	1.53e-07
Nasvi2EG007158	Unknown	228.557	92.4009	-1.29921	3.72e-05	0.00132769
Nasvi2EG002344	HEAT shock 70 kDa protein cognate 4	18020.8	7282.47	-1.30135	1.63e-11	2.94e-09
Nasvi2EG014660	Unknown	2429.56	978.911	-1.30665	0.00139659	0.0257736
Nasvi2EG006064	Unknown	90.988	36.4994	-1.31341	0.00306591	0.0463568
Nasvi2EG015445	Unknown	113.626	45.4689	-1.31696	0.00249328	0.039559
Nasvi2EG009086	Unknown	280.785	112.105	-1.31955	1.04e-05	0.00045746
Nasvi2EG006413	Unknown	3422.8	1347.29	-1.34112	1.69e-05	0.00069653
Nasvi2EG006675	Cysteine and histidine-rich protein 1 protein. putative	3050.69	1199.59	-1.34185	1.08e-07	8.74e-06
Nasvi2EG006412	BCL2/adenovirus E1B 19 kDa protein-interacting protein 3. putative	7266.81	2848.82	-1.3471	6.82e-08	6.17e-06
Nasvi2EG037105	Cubilin (Fragment)	597.482	233.938	-1.34747	5.3e-06	0.000261977
Nasvi2EG015450	Unknown	88.6347	34.4251	-1.36011	0.000751375	0.0156381
Nasvi2EG011001	Pancreatic triacylglycerol lipase	100.459	37.7744	-1.40582	0.0005897	0.0130988
Nasvi2EG017115	Nicotinic acetylcholine receptor subunit alpha 9	188.287	69.2245	-1.43975	8.1e-06	0.000371626
Nasvi2EG003849	Serine Protease	531.494	190.621	-1.47431	4.67e-06	0.000234842
Nasvi2EG002171	Unknown	93.5867	33.3791	-1.48008	0.000439724	0.0102521
Nasvi2EG012399	Dynein heavy chain 7. axonemal	80.8292	28.8267	-1.48279	0.00143531	0.0262896
Nasvi2EG014323	Major royal jelly protein 1	1040.33	368.43	-1.4919	0.000109661	0.00323606
Nasvi2EG005826	Unknown	318.389	112.357	-1.49611	0.000771379	0.0159999
Nasvi2EG000722	Testicular acid phosphatase protein	503.057	175.066	-1.51891	4.71e-09	5.58e-07
Nasvi2EG003729	Unknown	8583.18	2974.01	-1.52438	3.52e-14	9.34e-12
Nasvi2EG014273	Ankyrin 2.3/unc44	8532.57	2939.15	-1.53237	8.14e-14	2.12e-11
Nasvi2EG012836	Membrane metallo-endopeptidase 1. putative	66.5834	22.6634	-1.55123	0.00205158	0.034667
Nasvi2EG011525	Unknown	445.368	147.184	-1.59247	1.94e-09	2.46e-07
Nasvi2EG006227	Unknown	63.3949	20.8406	-1.59868	0.00244592	0.0393181
Nasvi2EG005923	Unknown	161.617	52.443	-1.61897	5.49e-06	0.000270286
Nasvi2EG000723	Testicular acid phosphatase protein	1467.09	474.317	-1.62432	5.33e-11	8.92e-09
Nasvi2EG016026	Sugar transporter ERD6	1938.43	623.034	-1.63265	4.14e-15	1.33e-12
Nasvi2EG007235	RB1-inducible coiled-coil protein 1	1017.99	312.275	-1.69978	2.38e-13	5.6e-11
Nasvi2EG016348	Unknown	135.656	41.5813	-1.70262	3.02e-06	0.000161887
Nasvi2EG008428	Unknown	140.596	42.8873	-1.70657	4e-06	0.000204103
Nasvi2EG011906	ER lumen protein retaining receptor 3	130.933	37.6073	-1.7938	3.63e-06	0.000191046
Nasvi2EG015509	Ankyrin	1010.48	284.221	-1.82503	1.79e-14	5.33e-12
Nasvi2EG001910	Unknown	71.1519	19.4494	-1.86812	0.000319433	0.00796431
Nasvi2EG007475	Mitochondrial carnitine/acylcarnitine carrier protein CACL	2796.81	735.63	-1.92206	7.07e-20	3.6e-17
Nasvi2EG023177	GA23311	283.979	71.8654	-1.97772	2.73e-10	4.02e-08
Nasvi2EG023482	Unknown	115.104	27.2219	-2.07433	1.37e-06	8.17e-05
Nasvi2EG005741	Unknown	108.537	22.9522	-2.23618	2.26e-07	1.65e-05
Nasvi2EG019596	Unknown	100.195	20.6724	-2.27161	5.11e-05	0.00172517
Nasvi2EG021413	pyrimidine-specific ribonucleoside hydrolase rihA	1067.14	219.63	-2.27691	1.13e-22	8.12e-20
Nasvi2EG010287	Gonadal trypsin	788.06	154.875	-2.34204	3.18e-13	7.33e-11
Nasvi2EG023176	TE:Endonuclease/Reverse transcriptase	68.2644	11.5702	-2.55658	3.58e-05	0.00129539
Nasvi2EG006337	Trypsin-1	25846.4	4377.7	-2.55702	7.46e-36	1.14e-32
Nasvi2EG016109	Cytochrome P450 6a2	138.328	18.4395	-2.901	0.000166064	0.00467351
Nasvi2EG006336	Trypsin-1	13306	1714.69	-2.95053	1.81e-33	2.21e-30
Nasvi2EG015551	Unknown	9820.19	1053.97	-3.21573	1.08e-16	4.12e-14
