# Supplementary material for: Oviposition but Not Sex Allocation Is Associated with Transcriptomic Changes in Females of the Parasitoid Wasp Nasonia vitripennis
Source: G3 (Bethesda). 2015 Oct 27;5(12):2885–92. doi: 10.1534/g3.115.021220 (PMC4683659; doi:10.1534/g3.115.021220)
Supplement: Supporting Information [file supp_g3.115.021220_TableS5.xlsx]

## Sheet: Sheet1
Table S5 Genes differentially expressed in response to oviposition in both the current study and Pannebakker et al. 2013.
OGS2 ID	Tag ID (Pannebakker et al. 2013)	Description
Nasvi2EG000031	487	nucleoside diphosphate kinase-like
Nasvi2EG000121	940	DNA polymerase V-like
Nasvi2EG000419	2121	protein virilizer-like
Nasvi2EG000722	3271	venom acid phosphotase Acph-1-like
Nasvi2EG006332	5723	carboxypeptidase B-like
Nasvi2EG006336	5731	serine protease 47
Nasvi2EG006517	6549	hypothetical protein LOC100678542
Nasvi2EG006663	7079	hypothetical protein LOC100123047
Nasvi2EG006931	9346	hypothetical protein LOC100679549
Nasvi2EG006972	9563	cytochrome P450 6AQ5
Nasvi2EG019915	10541	protein transport protein Sec31A-like
Nasvi2EG007254	12177	hypothetical protein LOC100121608
Nasvi2EG020496	13419	hypothetical protein LOC100117547
Nasvi2EG008011	18377	hypothetical protein LOC100120369
Nasvi2EG008198	19943	hypothetical protein LOC100680209
Nasvi2EG009166	25434	acyl-CoA Delta(11) desaturase-like
Nasvi2EG009277	25917	hypothetical protein LOC100679663
Nasvi2EG009471	27373	hypothetical protein LOC100678555
Nasvi2EG010002	30146	potassium channel subfamily K member 13
Nasvi2EG001359	31582	hypothetical protein LOC100119094
Nasvi2EG001535	32349	hypothetical protein LOC100121942
Nasvi2EG002168	34633	fatty acid synthase-like
Nasvi2EG002271	35067	mushroom body large-type Kenyon cell-specific protein 1-like
Nasvi2EG010367	37017	plexin-A4-like
Nasvi2EG010626	38021	vitellogenin
Nasvi2EG010801	38991	hypothetical protein LOC100118472
Nasvi2EG010910	39534	pyrroline-5-carboxylate reductase 2-like
Nasvi2EG011388	41968	Overlapping annotations
Nasvi2EG011884	44558	Unknown
Nasvi2EG002387	48096	TBC1 domain family member 9
Nasvi2EG002637	49164	nucleolar pre-ribosomal-associated protein 1-like
Nasvi2EG002884	50462	protein maelstrom homolog
Nasvi2EG012490	50943	hypothetical protein LOC100679748
Nasvi2EG012641	51861	lipoyltransferase 1, mitochondrial-like
Nasvi2EG012873	52892	hypothetical protein LOC100115799
Nasvi2EG013600	56665	ornithine aminotransferase, mitochondrial-like
Nasvi2EG013868	57954	venom protein Y
Nasvi2EG014135	62297	protein transport protein Sec61 subunit alpha isoform 2-like
Nasvi2EG004045	68816	DUOXA-like protein C06E1.3-like
Nasvi2EG015670	70106	glucose dehydrogenase [acceptor]-like
Nasvi2EG004256	72711	Overlapping annotations
Nasvi2EG004417	73463	bromodomain and WD repeat-containing protein 1-like
Nasvi2EG017764	81986	leucine-rich repeats and immunoglobulin-like domains protein 1-like
Nasvi2EG005959	84647	transmembrane protein 205-like
Nasvi2EG006044	85076	DET1 homolog
Nasvi2EG006112	85289	protein archease-like
