# Supplementary material for: Oviposition but Not Sex Allocation Is Associated with Transcriptomic Changes in Females of the Parasitoid Wasp Nasonia vitripennis
Source: G3 (Bethesda). 2015 Oct 27;5(12):2885–92. doi: 10.1534/g3.115.021220 (PMC4683659; doi:10.1534/g3.115.021220)
Supplement: Supporting Information [file supp_g3.115.021220_TableS6.xlsx]

## Sheet: Sheet1
Table S6 Genes differentially expressed in association with host treatment that reside with an oviposition QTL significant at the genome-wide level (Pannebakker et al. 2011).
OGS2 ID	OGS2 description	p-value	FDR
Nasvi2EG002353	Unknown	0	0.005
Nasvi2EG002360	Unknown	0	0.003
Nasvi2EG002376	Zinc finger protein 845	0	0.004
Nasvi2EG002387	TBC1 domain family member 9	0	0.005
Nasvi2EG002424	Zinc finger protein 90	0.005	0.046
Nasvi2EG002429	uridine 5'-monophosphate synthase	0.001	0.014
Nasvi2EG002497	RPA-interacting protein	0.002	0.024
Nasvi2EG002504	Unknown	0.001	0.011
Nasvi2EG002548	Patched domain-containing protein 3	0	0
Nasvi2EG002592	Collagen alpha-1 chain	0	0
Nasvi2EG002593	tyrosine aminotransferase. Putative	0	0
Nasvi2EG002599	aromatic-L-amino-acid decarboxylase	0	0
Nasvi2EG002601	Aromatic-L-amino-acid decarboxylase	0	0.001
Nasvi2EG002602	LIM/homeobox protein Lhx3	0	0
Nasvi2EG002616	dispatched protein 1 protein. Putative	0	0.001
Nasvi2EG002637	Nucleolar pre-ribosomal-associated protein 1	0	0
Nasvi2EG002639	ornithine decarboxylase. Putative	0.001	0.009
Nasvi2EG002702	Ankyrin 2.3/unc44	0	0.001
Nasvi2EG002704	Unknown	0	0
Nasvi2EG002753	Pleckstrin proteiny domain-containing family G member	0	0.007
Nasvi2EG002760	peptidyl-prolyl cis-trans isomerase 3-like. Putative	0	0
Nasvi2EG002768	multifunctional protein ADE2	0	0.006
Nasvi2EG002769	amidophosphoribosyltransferase. Putative	0.002	0.019
Nasvi2EG002815	KIAA1524 protein	0.002	0.026
Nasvi2EG002850	CRAL-TRIO domain containing protein	0	0.001
Nasvi2EG002851	Unknown	0.001	0.009
Nasvi2EG002880	LAP2 protein	0.005	0.045
Nasvi2EG002885	ras GTP-binding protein RhoL-like. Putative	0	0.001
Nasvi2EG002886	Unknown	0	0
Nasvi2EG002890	Diuretic hormone receptor	0	0.001
Nasvi2EG002891	Uncharacterized methyltransferase WBSCR22	0.002	0.022
Nasvi2EG002897	alan shepard. Protein	0.001	0.01
Nasvi2EG002903	Adenosine receptor A2b	0	0
Nasvi2EG003618	homeobox protein GBX-1. putative	0.001	0.013
Nasvi2EG003622	Histone-lysine N-methyltransferase. H3 lysine-9 specific 5	0.001	0.013
Nasvi2EG003659	Unknown	0	0
Nasvi2EG003664	Zinc finger protein	0	0.002
Nasvi2EG003677	sarcoplasmic calcium-binding protein	0.005	0.048
Nasvi2EG003680	Unknown	0	0
Nasvi2EG003682	1-acyl-sn-glycerol-3-phosphate acyltransferase alpha	0	0
Nasvi2EG003711	Hexaprenyl pyrophosphate synthetase. Putative	0.001	0.009
Nasvi2EG003712	HEAT shock 70 kDa protein cognate 4	0	0
Nasvi2EG003729	Unknown	0	0
Nasvi2EG003745	Broad-complex core protein	0	0.001
Nasvi2EG003756	Leucine-rich repeats and immunoglobulin domains protein 3. putative	0	0
Nasvi2EG003815	kelch protein 5. putative	0.003	0.035
Nasvi2EG003818	abnormal spindle. Protein	0.002	0.024
Nasvi2EG003849	Serine Protease	0	0
Nasvi2EG003879	Bifunctional polynucleotide phosphatase/kinase	0	0
Nasvi2EG003883	Unknown	0	0
Nasvi2EG003884	Unknown	0	0
Nasvi2EG003928	Phospholipase A1 member A	0	0
Nasvi2EG003930	Unknown	0.004	0.036
Nasvi2EG003934	Carbohydrate kinase	0	0.005
Nasvi2EG003939	Cytochrome b5-related protein	0.001	0.009
Nasvi2EG003957	KIAA0664 homolog protein	0	0.002
Nasvi2EG004001	Tyrosine kinase receptor Cad96Ca	0.003	0.033
Nasvi2EG004009	ATP-binding cassette sub-family A member 3	0	0
Nasvi2EG004022	RING finger protein 207	0	0.006
Nasvi2EG004024	Unknown	0.003	0.03
Nasvi2EG004025	Ubiquitin conjugation factor E4 A	0	0
Nasvi2EG004026	phosphoserine phosphatase	0	0
Nasvi2EG004041	transcription elongation factor SPT4	0.005	0.046
Nasvi2EG004045	Dual oxidase maturation factor 1	0	0
Nasvi2EG004046	dual oxidase	0	0
Nasvi2EG008040	CTL protein 2	0.002	0.027
Nasvi2EG008076	large neutral amino acids transporter small subunit 2. putative	0.001	0.014
Nasvi2EG008106	Cytochrome P450 9e2	0	0.001
Nasvi2EG008121	N(2).N(2)-dimethylguanosine tRNA methyltransferase. putative. Putative	0.004	0.038
Nasvi2EG008134	Hemicentin-2	0	0.003
Nasvi2EG008136	Coiled-coil domain-containing protein 132	0.001	0.016
Nasvi2EG008142	Venom protein 8	0.001	0.014
Nasvi2EG008143	lethal(2)essential for life protein. Putative	0.002	0.021
Nasvi2EG008144	lethal(2)essential for life protein. Putative	0	0
Nasvi2EG008161	Unknown	0.001	0.018
Nasvi2EG008198	painting of fourth. Protein	0	0.001
Nasvi2EG008204	sentrin-specific protease 8. putative	0.003	0.029
Nasvi2EG008223	Cytochrome c-2	0	0
Nasvi2EG012577	inorganic phosphate cotransporter. putative. Putative	0	0
Nasvi2EG012578	inorganic phosphate cotransporter. putative. Putative	0	0
Nasvi2EG012600	ammonium transporter 3	0.002	0.02
Nasvi2EG012601	Gamma-aminobutyric acid receptor-associated protein	0.002	0.021
Nasvi2EG012625	Unknown	0.001	0.017
Nasvi2EG012627	Unknown	0.004	0.042
Nasvi2EG012641	lipoyltransferase 1. mitochondrial. Putative	0	0
Nasvi2EG012647	Unknown	0.003	0.034
Nasvi2EG012651	Synaptic vesicle glycoprotein 2B	0.001	0.013
Nasvi2EG012663	Retinaldehyde-binding protein 1 protein 2. putative	0	0.001
Nasvi2EG012708	Tyramine beta hydroxylase	0.002	0.026
Nasvi2EG012731	Defective proboscis extension response	0	0.001
Nasvi2EG012734	Unknown	0	0.004
Nasvi2EG012740	Ankyrin 2.3/unc44	0	0
Nasvi2EG012745	Cytochrome P450 6BD6	0	0
Nasvi2EG012749	eyes absent homolog 4	0	0.006
Nasvi2EG012758	phospholipase A1 member A. putative	0	0
Nasvi2EG012761	Synaptotagmin 1	0	0
Nasvi2EG015085	Ankyrin 2.3/unc44	0	0
Nasvi2EG017550	Peptidyl-prolyl cis-trans isomerase FKBP14	0	0.001
Nasvi2EG017703	Esterase FE4	0	0
Nasvi2EG018532	Unknown	0	0
Nasvi2EG018542	Unknown	0.005	0.046
Nasvi2EG018564	Inorganic phosphate cotransporter	0	0.003
Nasvi2EG023161	fibrillin-1	0	0
Nasvi2EG023174	henna protein. Putative	0	0
