# Supplementary material for: Oviposition but Not Sex Allocation Is Associated with Transcriptomic Changes in Females of the Parasitoid Wasp Nasonia vitripennis
Source: G3 (Bethesda). 2015 Oct 27;5(12):2885–92. doi: 10.1534/g3.115.021220 (PMC4683659; doi:10.1534/g3.115.021220)
Supplement: Supporting Information [file supp_g3.115.021220_TableS7.xlsx]

## Sheet: Sheet1
Table S7 Genes differentially expressed in association with host treatment that are also differentially expressed in N. vitripennis females in response to bacterial infection (Sackton et al. 2013).
OGS2 identifier	OGS2 description	Response to infection	log2fold change in Immunity study
Nasvi2EG018317	Unknown	repressed	-1.674
Nasvi2EG016348	Unknown	repressed	-1.641
Nasvi2EG033462	Unknown	repressed	-1.484
Nasvi2EG004246	HAUS augmin complex subunit	repressed	-1.377
Nasvi2EG010665	Alpha-amylase 1	induced	1.279
Nasvi2EG001131	Class B basic helix-loop-helix protein 8	induced	1.297
Nasvi2EG011462	Multiple inositol polyphosphate phosphatase	induced	1.348
Nasvi2EG019098	Trypsin-1	induced	1.408
Nasvi2EG006512	ATP-binding cassette sub-family A member 1	induced	1.435
Nasvi2EG037105	Cubilin (Fragment)	induced	1.456
Nasvi2EG022234	Unknown	induced	1.566
Nasvi2EG005755	Unknown	induced	1.576
Nasvi2EG005931	Unknown	induced	1.588
Nasvi2EG014323	Major royal jelly protein 1	induced	1.611
Nasvi2EG006136	Unknown	induced	1.625
Nasvi2EG003403	proton-coupled amino acid transporter 4. putative	induced	1.668
Nasvi2EG005830	Unknown	induced	1.708
Nasvi2EG008825	Pancreatic triacylglycerol lipase	induced	1.764
Nasvi2EG008625	Unknown	induced	1.836
Nasvi2EG006109	Circadian clock-controlled protein	induced	1.907
Nasvi2EG009663	Pacifastin light chain	induced	2.056
Nasvi2EG000051	Unknown	induced	2.095
Nasvi2EG019596	Unknown	induced	2.233
Nasvi2EG004022	RING finger protein 207	induced	2.312
Nasvi2EG011776	Unknown	induced	2.371
Nasvi2EG018542	Unknown	induced	2.613
Nasvi2EG009665	Pacifastin light chain	induced	4.467
